# Supplementary material for: Mir-139-5p inhibits glioma cell proliferation and progression by targeting GABRA1
Source: J Transl Med. 2021 May 17;19:213. doi: 10.1186/s12967-021-02880-9 (PMC8130534; doi:10.1186/s12967-021-02880-9)
Supplement: Supplementary file 1 — Additional file 1: All DEMs between GBM sample compared with normal brain tissues. [file 12967_2021_2880_MOESM1_ESM.xls]

## Sheet: Sheet1
Additional file 1. All DEMs between GBM sample compared with normal brain tissues.
ID	logFC	adj.P.Val
hsa-miR-320d	2.22606	4.84202e-07
hsa-miR-455-3p	2.52183	4.84202e-07
hsa-miR-25-3p	3.14472	5.08143e-07
hsa-miR-500a-5p	2.34694	9.88261e-07
hsa-miR-28-3p	2.74836	1.67508e-06
hsa-miR-106b-3p	2.74582	2.73001e-06
hsa-miR-362-5p	2.20221	2.7939e-06
hsa-miR-155-5p	3.88657	4.04271e-06
hsa-miR-490-5p	-2.53178	5.53272e-06
hsa-miR-21-5p	4.13801	7.72797e-06
hsa-miR-338-3p	-2.72843	7.72797e-06
hsa-miR-424-3p	2.83235	1.16545e-05
hsa-miR-23a-3p	2.60296	1.23545e-05
hsa-miR-18a-5p	2.11144	1.51538e-05
hsa-miR-339-5p	2.6232	1.97367e-05
hsa-miR-15b-5p	3.17853	1.97367e-05
hsa-miR-6872-3p	2.19637	2.41477e-05
hsa-miR-93-5p	2.18258	2.75053e-05
hsa-mir-92b	2.64699	3.27427e-05
hsa-miR-181a-2-3p	2.53205	3.60015e-05
hsa-miR-138-2-3p	-2.83291	6.61033e-05
hsa-miR-873-3p	-2.39345	7.14973e-05
hsa-miR-92b-3p	2.67803	7.51798e-05
hsa-miR-124-5p	-2.37562	8.43063e-05
hsa-miR-770-5p	-3.15324	8.43063e-05
hsa-miR-3651	2.18667	8.43063e-05
hsa-miR-24-2-5p	2.46842	0.000101618
hsa-miR-130b-3p	2.38836	0.000127649
hsa-miR-200c-3p	2.0734	0.000153138
hsa-miR-137	-2.99729	0.000154566
hsa-miR-130a-3p	2.13763	0.000252631
hsa-miR-10b-5p	2.95988	0.000292211
hsa-miR-128-2-5p	-2.02845	0.000319539
hsa-miR-3609	2.14586	0.000363015
hsa-miR-146a-5p	2.00428	0.000366168
hsa-miR-128-3p	-2.52151	0.00043522
hsa-miR-218-5p	-2.7217	0.000552463
hsa-miR-139-3p	-2.67446	0.000555384
hsa-miR-330-3p	-2.13941	0.000955331
hsa-mir-139	-2.2429	0.001013
hsa-miR-7-5p	-3.07524	0.00122332
hsa-miR-139-5p	-2.75061	0.00156799
hsa-miR-1246	2.27777	0.00176459
hsa-mir-124-2	-2.05493	0.0017858
hsa-miR-542-5p	2.16131	0.00207289
hsa-miR-433-3p	-2.14223	0.00296821
hsa-miR-124-3p	-3.81994	0.00346431
hsa-mir-124-3	-2.16651	0.00349983
hsa-miR-214-3p	2.3534	0.00375723
hsa-miR-21-3p	2.34326	0.00442166
hsa-miR-129-5p	-2.50508	0.00518107
hsa-miR-891a-5p	2.75137	0.00643567
hsa-miR-383-5p	-3.45216	0.00733253
hsa-miR-182-5p	3.46161	0.0102844
hsa-miR-138-5p	-2.82079	0.0112316
hsa-miR-3613-3p	2.09653	0.0204038
hsa-miR-199a-3p	2.77138	0.0292446
hsa-miR-199b-3p	2.77138	0.0292446
hsa-miR-1290	2.20681	0.0356754
DEMs, differentially expressed miRNAs; GBM, glioblastoma.
