# Supplementary material for: Mir-139-5p inhibits glioma cell proliferation and progression by targeting GABRA1
Source: J Transl Med. 2021 May 17;19:213. doi: 10.1186/s12967-021-02880-9 (PMC8130534; doi:10.1186/s12967-021-02880-9)
Supplement: Supplementary file 2 — Additional file 2: All DEGs between GBM sample compared with normal brain tissues. [file 12967_2021_2880_MOESM2_ESM.xls]

## Sheet: Sheet1
Additional file 2. All DEG between GBM sample compared with normal brain tissues.
ID	logFC	adj.P.Val
SEC14L5	-2.41082	2.49392e-09
KCNT1	-2.98916	2.49392e-09
PEX5L	-3.80631	2.33341e-08
SNORD115-10	-4.31158	2.33341e-08
SNORD115-38	-3.72723	2.92766e-08
LGI3	-3.22437	3.81084e-08
OPALIN	-4.14854	3.81084e-08
CORO6	-2.3174	3.81084e-08
GABRG1	-4.37795	4.8043e-08
KCNH3	-2.63537	6.24222e-08
ROGDI	-2.06701	1.01862e-07
GRM3	-3.43352	1.07853e-07
UNC13C	-4.56403	1.07853e-07
RASGRF1	-2.86573	1.11715e-07
CABP1	-3.40498	1.24537e-07
SNORD115-32	-3.26034	1.55808e-07
PXDN	2.86954	1.79185e-07
SH3GL3	-3.06007	2.41393e-07
PPP2R2C	-2.91229	2.57046e-07
RAPGEF5	-2.685	2.84713e-07
RPH3A	-3.22843	2.87017e-07
NECAB1	-4.02995	4.07682e-07
ANK3	-2.98579	4.73455e-07
RIMS3	-2.59703	4.91552e-07
SHANK3	-2.25708	4.91552e-07
SNORD115-40	-3.05919	5.76298e-07
FAM111A	2.57745	6.07522e-07
RASGRF2	-3.32485	6.247e-07
ANO4	-2.18702	6.247e-07
RIMS2	-3.49503	6.247e-07
SNORD115-15	-2.46332	6.27032e-07
SNORD115-21	-2.48898	6.37905e-07
CHD5	-3.47003	6.57704e-07
SHANK1	-3.27783	9.20264e-07
DDN	-2.19717	9.84277e-07
PPP1R16B	-3.39171	9.97154e-07
EPHB6	-2.68514	1.11325e-06
HHATL	-2.60858	1.11325e-06
CHGA	-2.72331	1.17526e-06
KIF5A	-4.31865	1.42073e-06
RAB11FIP4	-2.97527	1.45426e-06
PARP14	2.72503	1.45426e-06
C7orf41	-2.2919	1.45426e-06
MCF2L2	-3.17482	1.53145e-06
NTSR2	-2.73068	1.53845e-06
KCNN1	-2.0052	1.53845e-06
PITPNM3	-2.39634	1.59635e-06
AK5	-4.19344	1.60235e-06
TPPP	-3.39416	1.72438e-06
GJB6	-2.11622	2.19519e-06
NKAIN2	-3.22386	2.26284e-06
RIMS1	-3.50575	2.38158e-06
HECW1	-2.82852	2.68212e-06
HPSE2	-2.14517	2.85952e-06
KSR2	-2.48846	3.01163e-06
NES	3.32036	3.24933e-06
PALM	-2.0078	3.2517e-06
SRRM4	-2.30519	3.32932e-06
FBXL16	-4.10226	3.43695e-06
FAIM2	-2.20026	3.51485e-06
PACSIN1	-3.35902	3.62439e-06
CLCN4	-2.13428	3.92806e-06
MAPK8IP2	-2.30048	4.02883e-06
OGDHL	-2.20215	4.02883e-06
NRGN	-4.36367	4.30444e-06
DLG2	-2.51279	4.30444e-06
JAKMIP1	-2.6999	4.95036e-06
SAMD9	2.10873	4.97538e-06
CACNA2D3	-2.8581	5.29782e-06
LINC00599	-2.69796	5.31404e-06
RAPGEF4	-3.06658	5.5476e-06
SLC12A5	-3.18657	5.74708e-06
CACNA1B	-2.86088	6.53741e-06
TNC	4.30735	6.91366e-06
EPB49	-2.54705	6.91366e-06
STXBP5L	-3.53325	7.02663e-06
CASKIN1	-2.09936	8.11346e-06
MAP1A	-2.12644	8.16909e-06
GRIN1	-4.43387	8.3101e-06
CES4A	-2.94585	8.3141e-06
DLGAP2	-2.0847	8.38643e-06
JPH3	-2.91349	8.67379e-06
RYR2	-3.78348	8.67379e-06
CNDP1	-3.83967	8.96515e-06
GOT1	-2.41836	9.35939e-06
ABCA1	2.30942	9.35939e-06
MAL	-3.69047	1.05372e-05
KHDRBS2	-3.42429	1.15594e-05
SNORD115-30	-4.75462	1.44114e-05
DNAJC6	-2.8348	1.44481e-05
TBR1	-2.18929	1.46998e-05
GABRD	-2.10848	1.48596e-05
MAST3	-3.32733	1.61901e-05
ANGPT2	2.9869	1.84445e-05
ANKS1B	-2.82405	1.86051e-05
ENPP2	-2.8118	1.86051e-05
MPPED1	-2.24791	1.86051e-05
HHIP	-2.71344	1.86211e-05
SYT7	-2.71517	1.86677e-05
RBP4	-2.14606	1.87299e-05
SNORD109A	-2.47368	1.87299e-05
SNORD114-17	-2.23106	1.87474e-05
AGXT2L1	-3.81392	1.88031e-05
SAMD9L	2.37885	1.89182e-05
SLCO1A2	-2.2494	1.90154e-05
PTPN5	-2.27408	1.94125e-05
KIF5C	-2.83561	1.94395e-05
C21orf62	2.38361	2.01443e-05
CELF4	-3.07998	2.03858e-05
CACNG3	-3.96093	2.06622e-05
CDKL2	-2.0871	2.07539e-05
MT1G	-2.47583	2.21138e-05
RAB40B	-2.03031	2.2957e-05
SNPH	-2.14729	2.34787e-05
SNORD115-31	-3.76127	2.40909e-05
PAIP2B	-3.00405	2.40909e-05
SLC6A7	-2.2906	2.40909e-05
WNK2	-2.10268	2.45133e-05
STX1B	-3.05255	2.45133e-05
CKMT1B	-3.44747	2.48882e-05
ANKRD20A5P	-3.20005	2.48882e-05
MRC2	2.60961	2.7606e-05
HPCAL4	-2.1753	2.76544e-05
CNTNAP2	-3.92856	2.8993e-05
ALDH1A1	-2.22871	2.94296e-05
BSN	-2.04578	3.09418e-05
SLC4A10	-3.47978	3.11871e-05
MAP7	-2.45137	3.1363e-05
KIAA1107	-2.53921	3.15998e-05
SLC8A2	-2.9863	3.17449e-05
MAG	-3.11981	3.21627e-05
SLC17A7	-4.62962	3.21627e-05
MOBP	-2.81683	3.2853e-05
SEPT4	-2.38838	3.36928e-05
FABP3	-2.03209	3.41857e-05
ERMN	-3.49979	3.42405e-05
WEE1	2.44201	3.46438e-05
RANBP3L	-3.27409	3.61848e-05
AGAP2	-2.5997	3.61848e-05
HCN2	-2.64577	3.67819e-05
CAMK2A	-4.16536	3.72427e-05
MGAT5B	-2.098	3.72427e-05
CA11	-3.0674	3.73439e-05
ERC2	-2.36392	3.81318e-05
STOX1	-2.53579	3.90614e-05
CEND1	-2.20699	4.02494e-05
RAP1GAP	-2.09784	4.09932e-05
KCNJ9	-2.16066	4.10054e-05
MIR4534	-3.0848	4.11108e-05
IFI44	2.25266	4.14959e-05
SNORD115-27	-3.49606	4.17544e-05
RBFOX3	-2.5902	4.19701e-05
UNC13A	-2.77707	4.27229e-05
FAM171A1	-2.11521	4.33166e-05
FAM70A	2.30051	4.39565e-05
ZNF536	-2.2412	4.61519e-05
KCNJ3	-2.76072	4.61519e-05
GABRA4	-2.94128	4.62423e-05
HAPLN4	-2.10818	4.68027e-05
NCS1	-2.39016	4.80475e-05
KIF1A	-2.63242	4.81729e-05
JAG1	2.14926	4.9384e-05
SLC24A2	-3.74859	5.00751e-05
CNTN2	-2.66429	5.11404e-05
RUNDC3A	-3.39612	5.38618e-05
PCLO	-3.02281	5.53955e-05
SCN2B	-2.61978	5.55316e-05
GDA	-2.90276	5.97491e-05
SNCA	-2.26869	6.08571e-05
KCNA1	-2.08792	6.24921e-05
CAMKV	-2.61032	6.2618e-05
GSTM5	-2.2139	6.339e-05
KLHL32	-2.27905	6.41774e-05
GNG3	-3.6692	6.59052e-05
SNORD78	2.9968	7.02758e-05
SLC6A17	-3.40041	7.16085e-05
PPP1R1A	-2.04639	7.18463e-05
CNTNAP4	-2.34235	7.3456e-05
NEFM	-4.31064	7.55506e-05
GBP2	2.29835	7.5878e-05
LINC00087	-2.33932	7.69429e-05
CDKL5	-2.05741	7.86661e-05
ST18	-2.04512	7.86661e-05
FXYD7	-2.11552	7.86661e-05
APLP1	-2.77636	7.986e-05
ATP8A2	-3.08903	7.99008e-05
LOC440894	-2.90147	8.46532e-05
TESPA1	-2.77541	8.52163e-05
EPB41L4B	-2.58239	8.82534e-05
EDIL3	-2.9496	9.0446e-05
KIAA1045	-2.91322	9.21088e-05
TMEM144	-2.31662	9.35182e-05
CBLN2	-2.13871	9.36072e-05
ANXA2P2	2.02531	9.59986e-05
MYT1L	-2.57836	9.62776e-05
MOG	-2.6637	9.62776e-05
NEFL	-5.16599	9.63075e-05
REPS2	-3.1068	0.00010095
KCNIP4	-2.44079	0.000102935
SV2B	-3.51864	0.000105574
PTGFRN	2.31338	0.000105575
KIAA0513	-2.62412	0.000106884
PYGL	2.15374	0.000107788
PTGDS	-2.68202	0.000108856
PDE1A	-2.38492	0.000110451
ANXA1	3.31767	0.000110934
EMX2	-2.01426	0.000112098
SERPINI1	-3.68408	0.000113984
SNORD115-25	-3.48701	0.000115672
SYN3	-2.28447	0.000115861
DYNC1I1	-2.05283	0.000116721
MMP14	2.72867	0.000120431
SNAP91	-3.27708	0.000120853
WIF1	-2.94455	0.000123733
FLNA	2.32659	0.000124682
FA2H	-2.43553	0.000127975
ANKRD10-IT1	2.15982	0.000139681
SYN2	-3.96636	0.000141566
RBFOX1	-2.64089	0.000141789
GABRA1	-2.42903	0.00014277
TF	-2.47234	0.000144716
ATP1B1	-2.14448	0.000145219
DGKE	-2.0012	0.000146641
PIP4K2A	-2.07036	0.000148999
VCAN	2.20996	0.000148999
SYT1	-2.77704	0.000149636
HLF	-2.9652	0.000150189
PRKCB	-2.52752	0.000158182
PHYHIP	-3.05344	0.000161086
CDH8	-2.88725	0.000161398
KCNC2	-3.06511	0.000164041
KLK6	-2.39601	0.000167121
NID1	2.13489	0.000168833
TMEM130	-2.76191	0.000172245
CAMK4	-2.37646	0.000172867
PTPRN	-2.32217	0.000172867
FAM153B	-2.10937	0.000172867
MIR770	-2.17563	0.000181127
SYN1	-3.75471	0.000182714
TIMP1	2.63727	0.000184841
GLT1D1	-2.01804	0.000196404
ADAMTS9	2.95305	0.000197974
COL4A1	3.08729	0.000201628
CD22	-2.38133	0.00020475
PTPRD	-2.44436	0.000211796
GABRB2	-2.78656	0.000211796
STMN2	-3.71557	0.000212969
ATRNL1	-3.20214	0.000214738
APOBEC3C	2.23481	0.000221046
LINC00507	-2.11283	0.000230159
GRM5	-2.67902	0.000243171
PRKCG	-2.23514	0.000256532
LOC100127910	2.3518	0.000256818
FXYD1	-2.65135	0.000257462
PAR1	-2.21582	0.00026152
CLDN10	-2.4295	0.000263671
CNTNAP5	-2.45798	0.00028346
SNAP25	-3.88047	0.000283626
LAMC1	2.12112	0.000290381
KRT222	-2.23069	0.000294139
STXBP1	-2.03412	0.000302068
NRXN3	-2.55395	0.000308148
KCNQ3	-2.02426	0.000309298
EEF1A2	-2.5188	0.000313881
WBSCR17	-2.34918	0.000316388
PPFIA2	-2.36905	0.000327823
ATP2B2	-2.57337	0.000333278
GRIN2A	-2.7365	0.00033557
MAP7D2	-2.24348	0.000335835
SNORD116-29	-2.60165	0.000338632
HIST1H2AI	2.67475	0.000345229
KCNH1	-2.5365	0.000348267
PAK3	-2.497	0.000349304
ATP8A1	-2.42015	0.000360741
IFI30	2.48032	0.000363113
FN1	2.36293	0.000363911
DPP10	-2.2643	0.000368631
DOK6	-2.25891	0.000381773
NKX6-2	-2.16966	0.000385417
CRISPLD1	2.05022	0.000394491
DBC1	-2.38922	0.000407446
NEFH	-2.00104	0.000412369
GBP1	2.06337	0.000412369
CREG2	-2.87072	0.000413521
L1CAM	-2.17072	0.000419865
CDH9	-2.29377	0.000437023
PDE2A	-2.15799	0.000444445
NEGR1	-2.5208	0.000448352
TRHDE	-2.25269	0.000455393
EZH2	2.12446	0.000461842
ATP2B3	-2.04005	0.00049666
ALDOC	-2.01782	0.000512225
TPX2	2.35448	0.000520617
UNC79	-2.22147	0.000534435
GABRA2	-2.44448	0.000540183
MIR21	2.72015	0.000546356
SULT4A1	-2.03065	0.000548755
SNORD115-17	-3.47064	0.000560537
NPTX1	-2.55149	0.000569798
CAMK1G	-2.8809	0.000570513
IGFBP5	2.57487	0.000573364
CABLES1	-2.22651	0.000578166
COL4A2	2.46437	0.000586301
FOLH1	-2.22891	0.000588879
FRMPD4	-2.71323	0.000590816
GABRA5	-2.46424	0.000593972
MAL2	-2.10879	0.000633654
EMP1	2.5617	0.000657753
SH3GL2	-2.54202	0.000658056
FAM153A	-2.76871	0.000667134
CELF5	-2.15426	0.000667134
LRRC7	-3.47086	0.000683551
ADCY1	-2.42495	0.000687433
SNORD114-26	-2.34131	0.00078367
C1QL3	-2.85721	0.000793559
RAP1GAP2	-2.0276	0.000799543
RGS7	-2.46529	0.000813827
SYT4	-3.13866	0.000817201
HAS2	2.05483	0.000821365
NMNAT2	-2.74462	0.000878921
FRRS1L	-2.84239	0.000882686
PLLP	-2.28757	0.000910802
RCAN2	-2.59975	0.000912857
DIRAS2	-2.13229	0.000928949
DOCK3	-2.11346	0.000938397
HSPA2	-2.2572	0.000976444
FCGBP	2.23659	0.000993462
CD44	2.41083	0.00102359
GABRG2	-3.31062	0.00105707
SLC7A14	-2.10002	0.00105707
KCNIP4-IT1	-2.39534	0.00106847
TUBB4A	-3.4449	0.00107411
HCN1	-3.3897	0.00109979
DOC2A	-2.32343	0.00110265
RGS4	-2.67826	0.00111958
SLC1A2	-2.70436	0.00113021
ME1	-2.12553	0.00113285
OPCML	-2.00395	0.00113924
C11orf87	-2.31156	0.00118247
SST	-2.5178	0.00123524
STEAP3	2.73258	0.00127409
RFPL1-AS1	-2.06739	0.00130298
CPXM1	2.14367	0.00131653
ST8SIA3	-3.15364	0.00132378
GNAO1	-2.33553	0.00147084
CFI	2.35353	0.00147969
INA	-3.63243	0.00152552
NAP1L2	-2.51523	0.00155155
PLCB1	-2.45972	0.00160434
PAK7	-2.04673	0.00162041
GABRB1	-2.17941	0.0016385
ANO5	-2.28215	0.0017011
ELAVL2	-2.09978	0.00171301
BCAS1	-2.02078	0.0018253
TNFRSF12A	2.23475	0.00196273
SNORD114-12	-2.52866	0.00204135
HS6ST3	-2.61965	0.00208506
NAMPT	2.09049	0.0020893
SEPT3	-2.45972	0.00209643
TIMP4	2.44999	0.00211551
ASPA	-2.08662	0.00214291
HTR2A	-2.93059	0.00215497
CD163	2.89226	0.0028147
NALCN	-2.17882	0.00291308
GRIN2B	-2.53566	0.00291349
NETO1	-2.68206	0.00292875
EMP3	2.24143	0.00295454
SNORD115-20	-3.10137	0.0030146
SCN2A	-2.22231	0.00306436
OMG	-2.16095	0.00307755
ABCC3	3.38653	0.00308512
SNORD115-44	-3.38086	0.00311231
IGFBP2	2.06051	0.00317172
ARHGAP11B	2.01595	0.00331931
CENPF	2.15751	0.00346088
TOP2A	2.81487	0.00367452
SNORD114-25	-2.44698	0.00399996
HILPDA	2.28213	0.00406718
NCAPG	2.17351	0.0040931
SNORD115-42	-3.10013	0.00434336
SNORD116-26	-2.01496	0.00462116
SCN3B	-2.37066	0.00462279
SNORD115-1	-2.91765	0.00479176
KLHDC8A	2.58607	0.00532516
SNORD114-3	-2.24204	0.00571824
RP1-177G6.2	-2.40185	0.00575742
VSTM2A	-2.66555	0.00584271
HIST1H3I	2.8847	0.00591481
SNORD115-22	-2.94993	0.00597312
SNORD115-11	-2.97642	0.00686231
SNORD115-12	-2.97642	0.00686231
SCG3	-2.71933	0.00687739
RGS7BP	-2.01637	0.00702306
SNORD115-39	-2.82542	0.00720621
PCSK2	-2.32093	0.0081064
SLC14A1	-2.21324	0.0087378
BASP1	-2.22758	0.00956464
LGI1	-2.41098	0.00962251
CXCL10	2.32545	0.00971957
METTL7B	2.40568	0.0099602
SNORD114-28	-2.31544	0.00999007
VEGFA	2.45909	0.0102667
HIST1H4L	2.10619	0.013258
MEOX2	2.43482	0.0140739
UGT8	-2.174	0.0157875
SLITRK1	-2.13094	0.0165145
GABBR2	-2.36066	0.0172664
COL6A2	2.12444	0.0200771
CHI3L1	2.92453	0.0210545
IBSP	2.60771	0.0217488
NRXN1	-2.0447	0.0238693
CNTN1	-2.25444	0.0289324
LOC100506474	2.07241	0.0301478
CADM2	-2.00125	0.030839
LUM	2.52714	0.0333268
H19	2.22536	0.0369438
COL3A1	2.33087	0.0414644
CCL2	2.45625	0.0414957
COL1A2	2.26604	0.0420958
DEGs, differentially expressed genes; GBM, glioblastoma.
