# Supplementary material for: Mir-139-5p inhibits glioma cell proliferation and progression by targeting GABRA1
Source: J Transl Med. 2021 May 17;19:213. doi: 10.1186/s12967-021-02880-9 (PMC8130534; doi:10.1186/s12967-021-02880-9)
Supplement: Supplementary file 3 — Additional file 3: GO enrichment of DEMs(BP) [file 12967_2021_2880_MOESM3_ESM.xlsx]

## Sheet: Biological process
Dataset: GO enrichment of DEMs
Enrichment analysis: Biological process
Number of genes in the dataset: 5147
Number of genes in the dataset (which are available in Biological process database) :5035
Number of genes in background: 18124
						Corrected p-values
Biological process	No. of genes in the dataset	No.of genes in the background dataset	Percentage of genes	Fold enrichment	P-value (Hypergeometric test)	Bonferroni method	BH method	Q-value (Storey-Tibshirani method)	Mapped gene names
Regulation of nucleobase, nucleoside, nucleotide and nucleic acid metabolism	924	2828	18.3515	1.17611	2.50781e-10	4.4639e-08	4.4639e-08	1.39638e-07	ASH2L; BANP; COPS2; DAZAP1; DDX42; DHX15; DLX1; FOXQ1; HOXA10; INSM2; IRF6; KLF13; KLF5; LMO3; MED21; MSI2; NPAS2; PAPOLA; PBX3; PHF1; POLE4; POLR1C; PYGO2; RAD51; RBM24; SMARCD2; STAT4; TSC22D4; ADNP; AGFG1; ARX; BBX; C11orf30; CCNH; DDX5; ELF3; ELK3; ESRRG; GATA6; GEMIN6; H2AFZ; H3F3B; HDAC2; HOXC4; HSF1; ID2; IGF2BP2; KLF6; KLF7; LHX2; LHX8; MYCL; MYT1; MYT1L; PAX5; PAX6; PCBP2; PHF6; POU3F3; …
Signal transduction	1215	3934	24.1311	1.11173	5.99804e-07	0.000106765	5.33826e-05	0.000166989	ARFIP1; ARL8B; ARPP19; BANP; CCR7; CDH20; CDK13; EFS; GNAI1; GRASP; KITLG; MDK; MYL12A; NDRG3; PLEKHA5; PLK3; RAC1; RAP1A; RASA1; RCN2; TUSC3; YWHAH; ABR; ADCY2; ADORA2A; ANAPC7; ARL1; BCL7A; BMPER; BMPR1A; CAMK2N1; CD80; CDC42SE1; COLEC12; DLG4; EI24; EID1; FABP4; FAM19A1; FGF7; FZD10; GNL1; GSPT1; MAP3K12; MAP3K2; MAP3K4; MPP6; NGF; NKD1; NPTX1; NR2F1; NR2F2; PAQR8; PDE7A; PGRMC2; PLEKHG7; PPFI…
Cell communication	1144	3713	22.721	1.10907	2.46268e-06	0.000438356	0.000146119	0.000457083	ARL8B; ARPP19; BANP; CCR7; CDH20; CDK13; GNAI1; GRASP; KITLG; MDK; MYL12A; NDRG3; PLEKHA5; PLK3; RAC1; RAP1A; RASA1; RCN2; TUSC3; YWHAH; ABR; ADCY2; ADORA2A; ANAPC7; ARL1; BCL7A; BMPER; BMPR1A; CAMK2N1; CD80; CDC42SE1; COLEC12; DLG4; EI24; EID1; FABP4; FAM19A1; FGF7; FZD10; GNL1; GSPT1; ITGB1; MAP3K12; MAP3K2; MAP3K4; MPP6; NGF; NKD1; NPTX1; NR2F1; NR2F2; PAQR8; PDE7A; PGRMC2; PLEKHG7; PPFIA3; PP…
Transport	381	1215	7.56703	1.12878	0.00239544	0.426389	0.106597	0.333453	FTL; KCNS3; SLC10A3; SLC28A3; SYNGR2; TFRC; TIMM8B; VDAC1; CLCN2; GABARAPL2; GJD2; KPNA1; KPNA3; NUP50; RYR2; SCN10A; SLC25A3; SLC39A14; SSR1; TRAPPC8; EXOC5; GABRA3; GLRA1; GOLGA4; GRIA1; HCN2; NUP43; OSBPL5; SLC12A5; SLC17A6; SLC24A3; SLC25A32; SLC2A14; SLC2A3; SLC32A1; SLC37A3; SLC4A10; SLC9A1; TRAK2; VPS54; ZFYVE21; ARF6; SLC26A3; NUP35; SLC17A7; SLC38A11; SNX18; MGP; TOMM20; TOMM34; SLC16A10…
Regulation of translation	8	13	0.158888	2.2162	0.0111891	1	0.398332	1	IGF2BP2; DUS2; FXR1; CPEB2; MKNK1; RPS6KA5; PAIP1; CELF2;
Cell organization and biogenesis	5	7	0.0993049	2.57261	0.0205545	1	0.58859	1	KIAA1109; HPS5; UBXN2B; LPCAT1; DTNBP1;
Protein targeting	4	5	0.0794439	2.88112	0.0231468	1	0.58859	1	SNX16; AP3M1; PSKH1; RAB11FIP1;
Regulation of cell growth	10	21	0.19861	1.71499	0.04162	1	0.837683	1	RTN4; DCAF6; EBAG9; TSC1; CTDSPL; KLF10; ING1; TSC22D1; CAMK2D; CERS2;
Carbohydrate metabolism	5	8	0.0993049	2.25143	0.0423548	1	0.837683	1	HAS3; PDK4; CHST9; B3GAT1; B3GAT2;
Regulation of gene expression, epigenetic	25	66	0.496524	1.36382	0.0478322	1	0.851413	1	HOXA10; HOXC4; TFAP2A; RBM47; MAF; NR6A1; MBNL1; SMAD2; BCL6; EED; RUNX1T1; SRPK2; URI1; AFF3; RLIM; SFMBT1; BAZ1B; CCNK; GATA3; HOXA9; H2AFV; VDR; HNRNPUL1; CELF1; RNF14;
Regulation of development	3	4	0.0595829	2.70194	0.0678716	1	1	1	EVX2; PBRM1; ZBTB7C;
Cell motility	9	20	0.178749	1.62081	0.0749227	1	1	1	IGF1; PTP4A3; ACTR2; CCDC144A; TSPAN3; PDLIM2; CD151; HEPACAM; PAK4;
Cell differentiation	12	29	0.238332	1.49022	0.0800235	1	1	1	NDRG3; TFAP2A; KIAA1109; ZNF689; UBE2V1; PAF1; GMFB; NDRG2; NDRG4; RBBP9; TRIM27; MEOX1;
Regulation of cell cycle	21	57	0.41708	1.32657	0.0860332	1	1	1	CCNC; FAM110C; KLF4; YWHAZ; SKP2; CCNG1; CDC23; BTG3; CDKN1A; NBL1; RBL1; SKP1; E2F6; CCNK; RPRD1A; CHFR; TMPO; CCAR1; GRB2; RAD17; NOP2;
Chromosome segregation	4	7	0.0794439	2.05911	0.0990588	1	1	1	ESCO2; SKP1; KNTC1; LLGL2;
Nucleobase, nucleoside, nucleotide and nucleic acid transport	4	7	0.0794439	2.05911	0.0990588	1	1	1	NABP1; ZBTB39; ZNF449; EDC3;
Apoptosis	70	220	1.39027	1.14544	0.10322	1	1	1	BCL2L12; CASP8; TFAP2A; DSTYK; EBAG9; RGS3; SHOX; CARD11; CSRNP3; HRK; PDCD4; FAF1; CASP7; MYCT1; PDCL3; PMAIP1; BCL6; ZNF689; BCL2; BCL2L2; BFAR; CARD10; CIDEB; CSRNP1; MKNK1; PDCD11; PDCD6IP; PLAGL1; SNRK; AKTIP; FASTK; RASSF2; BCL2L11; CCDC6; ST18; TESK2; VMP1; BAG6; JKAMP; THAP1; BAG4; BCL2L13; BNIP3L; CABLES2; PDS5A; CCNK; BAG2; NGFRAP1; VOPP1; GRB2; DAP; DRAM1; EYA2; GAS2; MAPK7; NR4A1; PDC…
Regulation of metabolism	3	5	0.0595829	2.16263	0.134959	1	1	1	PAF1; UCP3; NECAB3;
Regulation of exocytosis	3	5	0.0595829	2.16263	0.134959	1	1	1	CHIC1; SEPT8; UNC13A;
Mitosis	3	5	0.0595829	2.16263	0.134959	1	1	1	CKAP5; CLIP1; CSPP1;
Cell surface receptor linked signal transduction	4	8	0.0794439	1.80205	0.155763	1	1	1	COLEC12; SMAD1; SDC1; PDGFA;
Cell proliferation	14	39	0.278054	1.29275	0.169278	1	1	1	NAA20; FGF18; IGF1; PTP4A3; CDV3; MAMSTR; RSRC2; GMFB; NDRG2; TPD52; PDGFA; SEPT9; PTMA; NOP2;
Signal complex formation	2	3	0.0397219	2.40372	0.188637	1	1	1	JAKMIP1; AJUBA;
Morphogenesis	2	3	0.0397219	2.40372	0.188637	1	1	1	NRP1; TRIM71;
Steroid metabolism	2	3	0.0397219	2.40372	0.188637	1	1	1	OSBPL3; OSBPL7;
Amino acid transport	2	3	0.0397219	2.40372	0.188637	1	1	1	SLC38A11; SLC7A2;
Development	3	6	0.0595829	1.80279	0.215719	1	1	1	TFAP2A; NNAT; NUMB;
Cell migration	6	15	0.119166	1.44128	0.216015	1	1	1	ELMO2; NRP1; ELMO1; PDLIM2; PDGFA; CCDC88A;
Fatty acid metabolism	5	12	0.0993049	1.50158	0.220049	1	1	1	ELOVL3; MSMO1; ADIPOR2; ECI2; SC5D;
Organogenesis	4	9	0.0794439	1.60204	0.221293	1	1	1	PITX2; HOXA3; ZNF292; EYA1;
Cell cycle	8	22	0.158888	1.30999	0.24818	1	1	1	FAM110B; TECPR2; BORA; SEPT11; SEPT2; AJUBA; CSNK1A1; CEP250;
Regulation of hormone secretion	1	1	0.019861	3.5996	0.277808	1	1	1	UNC13A;
Antigen receptor-mediated signaling pathway	1	1	0.019861	3.5996	0.277808	1	1	1	TRPC4AP;
Antigen presentation	1	1	0.019861	3.5996	0.277808	1	1	1	ABCB9;
Regulation of viral life cycle	1	1	0.019861	3.5996	0.277808	1	1	1	VPS37D;
Nuclear organization and biogenesis	1	1	0.019861	3.5996	0.277808	1	1	1	TMPO;
Lymphocyte activation	1	1	0.019861	3.5996	0.277808	1	1	1	ST6GAL1;
Lymphocyte proliferation	1	1	0.019861	3.5996	0.277808	1	1	1	ST6GAL1;
Learning and/or memory	1	1	0.019861	3.5996	0.277808	1	1	1	CALN1;
Immune cell migration	1	1	0.019861	3.5996	0.277808	1	1	1	ITGB1;
Cell homeostasis	1	1	0.019861	3.5996	0.277808	1	1	1	PAF1;
Synaptic transmission	2	4	0.0397219	1.80429	0.309402	1	1	1	GRM7; GRIP1;
Cytokine and chemokine mediated signaling pathway	2	4	0.0397219	1.80429	0.309402	1	1	1	SOCS5; RPS6KA5;
Cytoskeletal anchoring	2	4	0.0397219	1.80429	0.309402	1	1	1	LBR; PLEC;
Skeletal development	2	4	0.0397219	1.80429	0.309402	1	1	1	SHOX; CHRD;
Peptide metabolism	2	4	0.0397219	1.80429	0.309402	1	1	1	MME; P4HA2;
Regulation of biological process	2	4	0.0397219	1.80429	0.309402	1	1	1	PTH; HEPACAM;
Innate immune response	2	4	0.0397219	1.80429	0.309402	1	1	1	TLR10; PPAPDC2;
Cell fate commitment	2	4	0.0397219	1.80429	0.309402	1	1	1	SKOR1; CDCA4;
Vesicle-mediated transport	6	17	0.119166	1.27182	0.325289	1	1	1	SEPT8; SEPT11; JAKMIP1; ITSN1; SFT2D3; OSBPL2;
Protein transport	4	11	0.0794439	1.31103	0.365545	1	1	1	VPS37B; VAMP4; KDELR3; ITSN2;
Regulation of immune response	3	8	0.0595829	1.35266	0.391684	1	1	1	TGFBR2; BCL6; TAC1;
Synapse organization and biogenesis	2	5	0.0397219	1.44415	0.425697	1	1	1	NLGN4X; GPHN;
Lipid metabolism	10	33	0.19861	1.09155	0.437414	1	1	1	MGLL; PPAP2B; TAZ; KIAA1109; AGPAT9; IGF1; PON2; LDLRAD3; OSBPL6; GBA;
RNA metabolism	8	26	0.158888	1.10853	0.439049	1	1	1	UBLCP1; QKI; SRSF10; CSTF3; SBNO2; SNRPB2; HNRNPUL1; UPF2;
Vitamin metabolism	1	2	0.019861	1.80875	0.47845	1	1	1	VKORC1;
RNA localization	1	2	0.019861	1.80875	0.47845	1	1	1	FUS;
Carbohydrate mediated signaling	1	2	0.019861	1.80875	0.47845	1	1	1	COLEC12;
Vasodilation	1	2	0.019861	1.80875	0.47845	1	1	1	TAC3;
Steroid hormone receptor signaling pathway	1	2	0.019861	1.80875	0.47845	1	1	1	NCOA1;
Transmembrane receptor protein tyrosine kinase signaling pathway	1	2	0.019861	1.80875	0.47845	1	1	1	DDR2;
DNA metabolism	1	2	0.019861	1.80875	0.47845	1	1	1	SSBP3;
CAMP-mediated signaling	1	2	0.019861	1.80875	0.47845	1	1	1	PDE8A;
Protein metabolism	368	1323	7.30884	1.00127	0.499422	1	1	1	EIF2B1; HECTD2; PCSK7; ADAMTS3; AGO4; AMFR; CAPN6; CNOT6; CPEB1; CUL3; DNAJB1; EIF4E; EIF4G3; FBXO42; GRSF1; KLK12; NLN; OTUB2; PUM2; RNF152; SEC62; USP25; AARS; ADAM19; ADAMTSL3; ASPH; ATXN3; CPEB4; DNAJB9; DNAJC30; DPP10; DTX2; EDEM1; EIF1; EIF4G2; EVI5; FBXW7; MARCH4; MYLIP; PCGF3; RNF38; RPL15; SRPR; UBE2W; UBE2Z; USP28; USP45; WWP2; DPP8; RNF182; FBXO3; PSMA4; DET1; FBXL17; FBXO33; G2E3; HER…
Transcription	13	46	0.258193	1.01784	0.526873	1	1	1	RSBN1; ZNF292; MAMSTR; MSL1; ZBTB34; PAF1; RPS6KA5; ZNF2; L3MBTL4; MAFG; CAND2; PSKH1; PPARD;
Cell death	2	6	0.0397219	1.20386	0.530686	1	1	1	WIPI2; RASSF2;
Cytoskeleton organization and biogenesis	6	21	0.119166	1.02968	0.550079	1	1	1	UBE2Q2; CFL2; LASP1; JAKMIP1; ELMO1; CDC42BPA;
Cell growth and/or maintenance	310	1125	6.1569	0.991912	0.58093	1	1	1	DBN1; TPD52L2; TPM3; VIM; ACAN; CLDN4; CLTC; COL2A1; COL4A5; DYNLL1; KBTBD2; KRTAP17-1; MID1IP1; TPT1; ACTC1; ASPN; BRMS1L; CLDN11; COL19A1; COL1A2; COL27A1; DMP1; DSC2; FMN2; GOLGA1; GOLGA3; ITM2B; KIAA1109; MPP1; MYO1B; NEFH; NEFM; NF2; PALLD; SOSTDC1; SUN1; TACC2; WASL; AMBN; DYNLL2; CORO2B; ACTA1; ACTL7A; ARVCF; COL21A1; DYNC1I1; MYO1D; OLFML3; RAB11FIP2; ZPLD1; MATN2; RMND5A; SESTD1; SOX5; S…
Ion transport	13	48	0.258193	0.975438	0.59733	1	1	1	GRIN3B; KCNJ13; MCOLN2; KCNIP4; KCND3; SLC22A17; ORAI1; SLC22A18; SLC24A4; KCNK2; KCNK3; KCNN3; KCNJ14;
Neurogenesis	2	7	0.0397219	1.03212	0.621675	1	1	1	GPM6A; VANGL2;
Bone remodeling	1	3	0.019861	1.20784	0.623357	1	1	1	RORA;
Regulation of cellular process	1	3	0.019861	1.20784	0.623357	1	1	1	DFNB59;
Regulation of protein kinase activity	1	3	0.019861	1.20784	0.623357	1	1	1	JKAMP;
Protein localization	1	3	0.019861	1.20784	0.623357	1	1	1	RAB27A;
Wound healing	1	3	0.019861	1.20784	0.623357	1	1	1	IGF1;
Cellular morphogenesis during differentiation	1	3	0.019861	1.20784	0.623357	1	1	1	HOXA1;
Regulation of transport	1	3	0.019861	1.20784	0.623357	1	1	1	KCNN3;
Endosome transport	1	3	0.019861	1.20784	0.623357	1	1	1	RAB11FIP1;
Synaptic vesicle transport	1	3	0.019861	1.20784	0.623357	1	1	1	SV2C;
Gene silencing	1	3	0.019861	1.20784	0.623357	1	1	1	DICER1;
Embryonic development	3	11	0.0595829	0.984086	0.627405	1	1	1	ARMCX2; ST6GAL1; DZIP1;
Regulation of cell proliferation	6	23	0.119166	0.940182	0.649232	1	1	1	SHOX; TGFBR2; RASSF5; ABI2; LAPTM4B; MAPK7;
Cell-cell signaling	4	16	0.0794439	0.901586	0.689148	1	1	1	ARHGAP39; MPZL1; SH3BP5L; FGF14;
Cell-cell adhesion	3	12	0.0595829	0.902147	0.690442	1	1	1	PCDH10; CDH24; CDCP1;
Cell recognition	1	4	0.019861	0.906632	0.728009	1	1	1	NRXN1;
Cell-matrix adhesion	1	4	0.019861	0.906632	0.728009	1	1	1	HEPACAM;
Amino acid and derivative metabolism	1	4	0.019861	0.906632	0.728009	1	1	1	ALAS1;
Neurotransmitter transport	1	4	0.019861	0.906632	0.728009	1	1	1	STXBP1;
Vesicle docking	1	4	0.019861	0.906632	0.728009	1	1	1	CPLX2;
Drug metabolism	1	4	0.019861	0.906632	0.728009	1	1	1	PAF1;
Muscle development	1	5	0.019861	0.725667	0.803587	1	1	1	MAMSTR;
Regulation of enzyme activity	1	5	0.019861	0.725667	0.803587	1	1	1	CAMKK2;
Regulation of physiological process	1	5	0.019861	0.725667	0.803587	1	1	1	ADM;
Microtubule-based process	1	5	0.019861	0.725667	0.803587	1	1	1	FAM110C;
Mitochondrial transport	1	5	0.019861	0.725667	0.803587	1	1	1	CPT1A;
Muscle contraction	1	5	0.019861	0.725667	0.803587	1	1	1	AHNAK;
Regulation of signal transduction	5	24	0.0993049	0.751103	0.83852	1	1	1	LASP1; COPS8; RIC3; SH3KBP1; KSR1;
Protein modification	4	20	0.0794439	0.721359	0.848659	1	1	1	FNTA; NEK10; ICMT; APH1B;
DNA repair	13	58	0.258193	0.807288	0.856457	1	1	1	TRIAP1; H2AFX; PGAP3; UNG; ALKBH1; FANCA; REV1; SMUG1; APEX2; TDG; USP1; MSH6; PARP2;
Cell adhesion	12	54	0.238332	0.800429	0.857597	1	1	1	ISM2; PCDH17; PCDHA1; PCDHA12; SDC1; PDLIM2; PVRL1; SH3KBP1; PKP2; CDCP1; PODXL; MGAT5B;
Electron transport	1	6	0.019861	0.604924	0.858167	1	1	1	UQCR10;
Protein folding	3	16	0.0595829	0.676751	0.863704	1	1	1	DNAJB6; CAPNS1; DNAJB14;
Lipid transport	1	7	0.019861	0.51863	0.897583	1	1	1	OSBPL5;
Cell development	2	13	0.0397219	0.556125	0.912843	1	1	1	ZNF689; PAF1;
Anti-apoptosis	6	32	0.119166	0.675838	0.914659	1	1	1	TRIAP1; IGF1; RORC; KSR1; NAMPT; NCKAP1;
Inflammatory response	2	14	0.0397219	0.51643	0.933035	1	1	1	BPIFA1; CKLF;
Reproduction	1	9	0.019861	0.403507	0.9466	1	1	1	SPAG1;
Calcium-mediated signaling	1	9	0.019861	0.403507	0.9466	1	1	1	CAMKK2;
Proteolysis and peptidolysis	2	16	0.0397219	0.451917	0.960884	1	1	1	USP42; UBXN1;
G-protein coupled receptor protein signaling pathway	1	10	0.019861	0.363196	0.961442	1	1	1	CHRM2;
DNA replication	1	13	0.019861	0.279446	0.985487	1	1	1	ORC5;
Energy pathways	375	1633	7.44786	0.826624	0.999998	1	1	1	EOGT; ETFA; NAA20; PFKM; PRKAG2; SDHD; STARD4; ALPL; CYP46A1; DLD; ESCO1; GNPNAT1; HAGH; HAS2; MAN1A1; NUAK1; PNPLA6; SEPW1; TAZ; ACOX1; ATP8B1; B3GALT2; BCAT2; CASD1; CHST1; CHST7; FAR1; FUT11; GAA; GFPT2; GLYR1; GNS; IDH1; IMPA2; MAN2A1; MTHFD2; NSF; PDHB; PPP1R12A; PPP1R12C; ST6GAL2; SYNDIG1; UGP2; XYLT2; ATP5A1; CHSY1; COX5A; AICDA; ATP6V1G1; CA13; IAPP; SEPHS1; SLC33A1; UQCR11; PPP1R3B; ST3G…
Metabolism	387	1683	7.6862	0.827731	0.999999	1	1	1	EOGT; ETFA; PFKM; PPCS; PRKAG2; SDHD; STARD4; ALPL; CYP46A1; DLD; ESCO1; GNPNAT1; HAGH; HAS2; MAN1A1; NUAK1; PNPLA6; SEPW1; TAZ; ACOX1; ATP8B1; B3GALT2; BCAT2; CASD1; CHST1; CHST7; FAR1; FUT11; GAA; GFPT2; GLYR1; GNS; IDH1; IMPA2; MAN2A1; MOCS2; MTHFD2; NSF; OAZ3; PDHB; PPP1R12A; PPP1R12C; ST6GAL2; SYNDIG1; SYNJ1; UGP2; XYLT2; ATP5A1; CHSY1; COX5A; AICDA; ATP6V1G1; CA13; IAPP; SEPHS1; SLC33A1; UQ…
Biological_process unknown	1175	4731	23.3366	0.894009	1	1	1	1	BCAP29; CNKSR2; DESI2; DPY30; EMC7; KLHDC9; KLHL36; PAPD5; RAI2; RGS9BP; SCOC; SLC10A7; SMIM15; SPOPL; TMEM106B; TMEM108; TPD52L2; ALKBH5; ANGEL2; ANKIB1; ANP32B; ASUN; ATXN7L1; BCORL1; BUD13; C16orf70; C16orf72; C16orf87; C3orf38; CCNJ; CSMD3; DCUN1D1; DLEU7; ELOVL1; FAM168B; FAM63A; FAM69A; FAM76A; FBXO42; FILIP1L; GPATCH2L; INSIG2; JTB; LACC1; MBOAT1; MFSD2A; MIF4GD; MOSPD1; MUC19; MYCL; NFKBI…
Immune response	60	576	1.19166	0.375014	1	1	1	1	ARMCX2; CD274; ANP32A; HM13; BTLA; CD69; MMD; NPTN; BPIFB2; CTLA4; ARMCX1; IL12A; LANCL1; LEMD3; RSAD2; ST6GAL1; ICOS; IGSF8; IL12B; IL21R; PNMA1; ALCAM; LAT; THBD; C1QTNF2; RNASE7; BTN1A1; CD28; CXCL10; EBI3; IL2RB; HAUS8; IL25; PDCD1LG2; NRP1; CD83; HLA-DQA1; HLA-DQA2; SASH3; SLAMF9; IGSF1; IL1RAPL1; ACKR2; ABCB9; RAB27A; BCL9; PVRL1; VSIG8; C1QBP; CADM3; CCL2; CD276; IL11; MLANA; HHLA2; C10orf…
