# Supplementary material for: Mir-139-5p inhibits glioma cell proliferation and progression by targeting GABRA1
Source: J Transl Med. 2021 May 17;19:213. doi: 10.1186/s12967-021-02880-9 (PMC8130534; doi:10.1186/s12967-021-02880-9)
Supplement: Supplementary file 4 — Additional file 4: GO enrichment of DEMs(CC) [file 12967_2021_2880_MOESM4_ESM.xlsx]

## Sheet: Cellular component
Dataset: GO enrichment of DEMs
Enrichment analysis: Cellular component
Number of genes in the dataset: 5147
Number of genes in the dataset (which are available in Cellular component database) :4271
Number of genes in background: 14553
						Corrected p-values
Cellular component	No. of genes in the dataset	No.of genes in the background dataset	Percentage of genes	Fold enrichment	P-value (Hypergeometric test)	Bonferroni method	BH method	Q-value (Storey-Tibshirani method)	Mapped gene names
Nucleus	2010	5847	47.0616	1.17135	9.4528e-28	7.411e-25	7.411e-25	2.33682e-24	ASH2L; BANP; CDK13; COPS2; DAZAP1; DBN1; DDX42; DHX15; DLX1; DPY30; FUS; GNAI1; HOXA10; INSM2; IRF6; KLF13; KLF5; MDK; MED21; NAA20; NABP1; NPAS2; PAPD5; PAPOLA; PBX3; PHF1; PLEKHA5; POLE4; PRKAG2; PYGO2; RAD51; RAP1A; SMARCD2; STAT4; TFRC; TPD52L2; TPM3; VIM; YWHAH; ADNP; AGFG1; ALKBH5; ANKIB1; ANP32A; ANP32B; ARX; BBX; BCL2L12; BUD13; C11orf30; CASP8; CCNH; CCNJ; CNOT6; CUL3; DDX5; DLD; DNAJB1;…
Cytoplasm	1946	5684	45.5631	1.16657	3.42695e-25	2.68673e-22	1.34337e-22	4.23588e-22	ARFIP1; ARL8B; ARPP19; CD274; CDK13; CNKSR2; COPS2; DAZAP1; DBN1; DDX42; EFS; EIF2B1; EMC7; FTL; FUS; GNAI1; GRASP; HOXA10; IRF6; KCNS3; KLF13; MDK; MSI2; MYL12A; NAA20; NDRG3; PAPOLA; PBX3; PCSK7; PLEKHA5; PLK3; PPCS; PRKAG2; RAC1; RAD51; RAP1A; RASA1; STAT4; TPD52L2; TPM3; VIM; VPS37B; YWHAH; ABR; ADCY2; ADNP; ADORA2A; AGFG1; AGO4; ALPL; AMFR; ANAPC7; ANP32A; ANP32B; ARL1; BCL7A; BMPR1A; C11orf…
Golgi aparatus	355	897	8.31187	1.34855	8.34166e-12	6.53986e-09	2.17995e-09	6.87379e-09	ARFIP1; CNKSR2; GNAI1; KCNS3; PCSK7; SCOC; VIM; AGFG1; ARL1; CLTC; CUL3; GABARAPL2; MAN1A1; MAP3K12; RAB11A; RAB22A; RAB6A; STEAP2; TRAPPC8; ADAM19; AP1AR; B3GALT2; CHST1; DNAJC30; EBAG9; EXOC5; FUT11; GNAQ; GOLGA1; GOLGA3; GOLGA4; GOLGA8A; GRHL1; ITPR1; KALRN; MAN2A1; MARCH4; NSF; RABGAP1L; SH3D19; ST6GAL2; TMF1; VPS54; XYLT2; AMBN; ARF6; GPR85; RAB33B; CHIC2; CHSY1; SNX18; STRN3; VAMP4; CTLA4; …
Lysosome	577	1620	13.5097	1.21363	4.23378e-09	3.31928e-06	8.29821e-07	2.61658e-06	ARL8B; CD274; EIF2B1; ETFA; FTL; GNAI1; PRKAG2; RAC1; RAP1A; RASA1; RCN2; SYNGR2; TFRC; TMEM106B; TPD52L2; TPM3; VDAC1; VPS37B; YWHAH; AMFR; ARL1; CAPN6; CLTC; CUL3; DLD; HM13; MFSD2A; MGLL; PAQR8; PGRMC2; PNPLA6; PPAP2B; PPP2CA; PPP3CB; RAB22A; RAB6A; RAB8B; REEP5; RTN4; SLC25A3; SSR1; TPT1; TRAPPC8; ACTC1; ATP8B1; BCAT2; DOCK9; EFR3A; FASLG; GAA; GNAQ; GNS; IDH1; IQGAP2; ITGA5; ITGA6; ITGAV; IT…
ESC/E(Z) complex	9	9	0.210723	3.40739	1.60548e-05	0.012587	0.00251739	0.0079378	HDAC2; JARID2; AEBP2; EED; EZH1; RBBP7; EZH2; SUZ12; RBBP4;
Stress fiber	13	16	0.304378	2.76891	2.56161e-05	0.020083	0.00334717	0.0105542	TPM3; ACTA1; CNN2; MYO1C; FERMT2; SEPT11; ZYX; LIMA1; AMOT; MYH10; MYH9; SEPT9; SEPT7;
Endosome	121	303	2.83306	1.36078	4.39784e-05	0.034479	0.00492558	0.0155312	TFRC; VDAC1; VPS37B; CLTC; NGF; RAB22A; SGK3; STEAP2; APPL1; EXOC5; GOLGA1; NF2; RAB23; RHPN2; ARF6; VAMP4; RAB11FIP2; VMA21; SPRY2; FRS2; PI4K2B; ATP6V1E1; LAMP1; PTP4A2; SNX5; STARD3NL; STX12; VTI1B; ZNRF2; LAT; PTGFRN; PTP4A3; RAB5C; RAB9A; BACE1; ADRB2; APP; CLCN3; CRK; LAMTOR3; NAPG; NRBP1; SIAH1; SYT3; TMEM55A; TNFAIP1; VAMP1; VAMP7; VAMP8; VPS37C; VPS4A; LDLRAP1; OSTM1; RNF128; SNX12; SQST…
Early endosome	35	69	0.81948	1.72863	0.000150076	0.11766	0.0147075	0.0463753	CASP8; RAB22A; STEAP2; CHRM2; NF2; RABGAP1L; UVRAG; RAB14; PRDX3; CLCN3; SNX16; VAMP8; LDLRAP1; STX6; TSG101; ZFYVE9; LDLR; USP8; RABEP1; GRIN2A; ZFYVE16; ABCB9; ECE1; SCAMP3; VPS4B; ANKRD27; ATP6V0A2; CD151; CTNS; DNER; TOM1; CHMP1A; PARM1; SNX17; USP10;
Cyclin-dependent protein kinase holoenzyme complex	7	7	0.163896	3.40739	0.000186866	0.146503	0.0162781	0.0513278	CCND2; CDK2; CCND1; CCND3; CDKN1A; CDK4; CDK6;
Actin cytoskeleton	58	132	1.358	1.49733	0.000246455	0.19322	0.019322	0.060926	DBN1; TPM3; CASK; CD2AP; FHL2; IQGAP2; KALRN; TWF1; WASL; CORO2B; ACTA1; STAG2; ARPC1B; FILIP1; INTS6; MARCKS; INADL; KLHL20; SORBS2; TRIOBP; ACTR2; ANLN; CAPZA2; SEPT2; CALD1; KLHL2; LIMA1; PFN2; PKD2; CLIC4; CORO1C; FHOD1; FSCN1; HNRNPH1; PPP1R18; RHOA; ACTN2; AKAP2; CTTNBP2NL; TMOD3; PDLIM2; ACTN1; AIF1L; CAPZA1; SNCA; FYB; CDC42EP3; CLIC5; DAPK1; FKBP15; GSN; IPP; MYH9; MYO1E; MYO9B; SVIL; WA…
Protein phosphatase type 2A complex	10	13	0.234137	2.62168	0.000533063	0.417921	0.0379928	0.119798	PPP2CA; PPP2CB; STRN3; PPP2R1A; PPP2R5C; STRN4; PPP2R2A; PPP2R2C; PPP2R5A; CYCS;
Perinuclear region of cytoplasm	52	119	1.21751	1.48911	0.000589018	0.46179	0.0384825	0.121342	RAD51; TPD52L2; ANP32A; NF2; WRNIP1; BCL10; CTLA4; NDFIP1; WWC1; APEX1; FAF1; HMGB2; NDFIP2; INADL; NEDD4; ATP7A; ATXN2; BAG5; COL4A3BP; GALNT1; VPS4A; DCUN1D3; DNAJB6; FBXL5; SLC2A4; STX6; TNKS2; CAV2; CYB5R4; INHBB; CLIC4; MTDH; NPC1; ECE1; GALNT3; YWHAB; GALNT4; ITM2C; KCNK12; MYO16; PTPRM; TPD52; S100B; SEPT12; PDE4A; ALG2; CHODL; FGFR1OP; MYO9B; SEPT9; CLN5; TAF10;
Membrane	130	350	3.04378	1.26566	0.000899853	0.705485	0.0542681	0.171117	TFRC; TMEM106B; ALPL; HM13; ITGB1; MPP6; PGRMC2; PPAP2B; PPP2CA; REEP5; RTN4; SLC25A3; ASPH; ITGA5; ITGAV; RAP1B; SIRPA; CORO2B; LRRC59; RHEB; TM6SF1; JAG1; RECK; TGFBI; ESYT2; TBC1D8; LAMP1; SEC14L1; ADD3; ALCAM; ATXN2L; CACNB3; ESR1; SCAMP2; BCL2; CDC42EP2; CHPT1; GPR63; IGF1R; INSR; PDE3B; PPP2R1A; RAPGEF2; SLIT2; SPRY3; IL25; SDC2; RRBP1; ACSL1; AKAP1; CAV2; CLCN5; FRZB; NRP1; RTN1; SBF2; SLC…
Membrane fraction	127	346	2.97354	1.25075	0.00170236	1	0.0953322	0.3006	EIF2B1; RAC1; VIM; ADORA2A; CASP8; GABARAPL2; JTB; MAN1A1; ATP8B1; DPP10; MMD; MPP1; RGS3; TMED5; TSC1; ARF6; SLC26A3; LRRC59; SLC33A1; TMEM33; CHIC1; LEMD3; RASGRP1; RECK; FRS2; CHST10; FUT4; LAMP1; MPP2; PPIF; TPST1; LYVE1; TSPAN9; A4GNT; BFAR; FGFR1; KIF5A; NAPG; PEX13; PPAP2A; PPP2R1A; PRKAR2A; SIAH1; SLC7A2; VAMP8; VAPB; DRD1; GNB5; GPR137B; MTMR3; RAPGEF4; RAPGEFL1; RPS6KA1; SLC16A6; SLC2A4…
Cytosol	390	1178	9.13135	1.1281	0.00189422	1	0.0990047	0.31218	ARFIP1; FTL; PRKAG2; RAC1; RAP1A; TPM3; VIM; ABR; ANAPC7; CASP8; DNAJB1; DYNLL1; EIF4E; GEMIN6; KPNA1; PPP2CA; PRKAB2; PRKAR1A; PTEN; ROCK2; SMAD4; STEAP2; AARS; APPL1; ARHGEF17; CAMK2A; CDC27; CEP41; IDH1; KALRN; MAP2K4; MOCS2; NSF; OSBPL5; PER2; PIK3CB; PRKAR1B; RGS3; RPL15; SH3D19; SIK1; SMAD7; TRAK2; TSC1; YWHAZ; ARF6; DYNLL2; BACH1; BCL10; CARD11; CKAP5; CSNK1G2; NGEF; PAXBP1; PRKD1; RELA; R…
Perinuclear region	54	131	1.26434	1.40473	0.00236637	1	0.115952	0.365618	RAP1A; TRIAP1; AMFR; DYNLL1; EIF4E; KLF6; GABRA1; UBE2D3; FAF1; CFL2; PTP4A2; STK4; KCNJ2; VCP; AKT3; ATG9A; BPTF; PDCD6IP; PHACTR4; SEPT11; SMAD5; SNX16; VPS4A; GJA1; MEX3D; PKD2; RAPGEF4; ADAM12; NDRG2; NEDD4L; PTP4A1; SYBU; DGKA; FHOD1; GJC1; PDCD6; RAVER2; CDH24; VPS4B; PRKG1; VOPP1; CTSB; PRKD3; SRFBP1; CD151; DNM2; GGA1; GRIA2; RFFL; RNF19A; PTMA; SPG11; APH1A; LLGL2;
Axon	15	27	0.351206	1.89356	0.00390747	1	0.180203	0.568213	NEFH; NEFM; KLC1; PAM; SCN2A; SACS; NDEL1; SYBU; ITSN1; SEMA6A; SNCA; FKBP15; WIPF3; DTNBP1; PTK2;
Cell cortex	12	20	0.280965	2.04512	0.00418657	1	0.182348	0.574977	TSC1; ARF6; NEDD4; GRM7; PAFAH1B1; CLASP1; CLASP2; SNCA; MACF1; MYH10; MYO9B; RYR1;
Ubiquitin ligase complex	21	43	0.491688	1.66448	0.00542947	1	0.224037	0.70643	DCUN1D1; WWP2; RNF168; FBXO3; FBXO11; WWP1; RCHY1; FBXL3; FBXO21; SMURF2; UBE4B; FBXL5; RNF2; FBXO9; FBXW11; RNF11; FBXL7; BMI1; BRCC3; LMO7; RNF20;
Intracellular membrane-bounded organelle	51	127	1.1941	1.36848	0.00573723	1	0.224899	0.709149	KCNS3; AGFG1; ELK3; GLRA1; MEF2D; SUN1; G2E3; MBNL3; SMARCD1; NUFIP2; KDM6A; WTAP; NACC1; RUNX1; SCAMP2; DCP1A; LITAF; RRAGA; TGFBR3; ARHGAP1; MMP2; PITPNA; ATXN1; NEUROD1; PSAP; DNMT3B; BNIP2; STX7; ZMYND11; CSDC2; POGZ; ZFX; SLIT1; TRIM33; ZNF75A; CTSH; DIAPH2; ECI2; FLOT1; LPCAT2; NAB1; PECR; PLIN3; TLN1; ME2; MEF2C; SLC2A8; SLC30A1; TMED2; THRAP3; PPP2R5E;
Intracellular	59	151	1.38141	1.3315	0.00632849	1	0.236264	0.744982	NAA20; GABARAPL2; GSPT1; DDIT4; MPP1; MYLIP; RAP1B; PARP8; ARVCF; SMAD1; CNOT8; LGALSL; RAB14; RNF114; C6orf62; CDC23; CLEC1A; RAB39B; RPIA; CCND1; GABARAPL1; RAB4B; SMAD5; UBL3; ARHGEF3; HSPA8; TGFB1I1; CAV2; CLIC4; NUDT4; ALDH8A1; CSTF2T; FAM126B; FKBP4; SERPINA3; VARS; GDA; CLNK; CTSB; HPCAL4; KSR1; ANXA5; CAND2; CAV1; DEPTOR; GSTK1; HSPB8; NECAP2; NUDCD2; PAPSS2; PPFIBP2; SNX6; WASF2; CAMKK2;…
Multivesicular body	4	4	0.0936549	3.40739	0.007411	1	0.252619	0.796552	TPT1; DPY19L4; TSG101; STEAP3;
Polar microtubule	4	4	0.0936549	3.40739	0.007411	1	0.252619	0.796552	CUL3; TUBG1; KLHL21; TUBGCP3;
Midbody	11	19	0.257551	1.97346	0.00878326	1	0.262034	0.826242	ARL8B; ANXA11; KIF23; VPS4A; CYLD; CLIC4; SEPT12; RAB11FIP4; RALB; MYH10; SPAST;
Plasma membrane	1077	3479	25.2166	1.05484	0.0091009	1	0.262034	0.826242	ARMCX2; CCR7; CD274; CDH20; CNKSR2; DBN1; EIF2B1; GNAI1; GRASP; KCNS3; KITLG; PLK3; RAC1; RAP1A; RASA1; SCOC; SLC28A3; STARD4; SYNGR2; TFRC; TUSC3; VDAC1; VIM; ADCY2; ADORA2A; ALPL; ANP32A; BMPR1A; C11orf30; CD80; CDC42SE1; CLCN2; CLDN4; CLTC; COLEC12; CPLX2; DLG4; DYNLL1; FZD10; GJD2; HAS2; ITGB1; JTB; KCNJ13; MAP3K12; MPP6; NLN; NPTX1; PGAP3; PGRMC2; PPAP2B; PPFIA3; PTEN; RAB22A; RAB6A; RAB8B; …
Microtubule associated complex	13	24	0.304378	1.84632	0.00939579	1	0.262034	0.826242	MAP7; RABGAP1; ACTR1A; PEA15; FNTA; MAP4; PAFAH1B1; RANBP9; PXN; EML1; DCX; STAU1; MID1;
Trans-Golgi network transport vesicle	5	6	0.117069	2.84044	0.00985441	1	0.262034	0.826242	STEAP2; ATP7A; FURIN; SPG21; IGF2R;
SWI/SNF-type complex	5	6	0.117069	2.84044	0.00985441	1	0.262034	0.826242	CHAF1A; SMARCA4; BAZ1B; SMARCA2; SMARCC1;
Stress granule	6	8	0.140482	2.55661	0.0100268	1	0.262034	0.826242	LSM14A; MBNL1; ATXN2; DDX6; YBX1; LIN28A;
Cytoplasmic part	6	8	0.140482	2.55661	0.0100268	1	0.262034	0.826242	KLHL20; SLC22A18; SLC30A4; WDFY3; SLC30A2; SLC30A7;
Transcriptional repressor complex	10	17	0.234137	2.00517	0.0107261	1	0.271267	0.855356	SMARCC2; ZBTB16; ARID4A; RLIM; TBL1XR1; NCOR2; HDAC4; HMGB1; JAZF1; TBL1X;
Late endosome	19	40	0.444861	1.61896	0.0114861	1	0.28141	0.887339	RAP1A; UVRAG; LAMP1; RAB9A; ATP7A; CLCN3; SNX16; RNF128; TSG101; GRIN2A; SLC30A4; RAB24; RAB27A; VPS4B; SNAP23; CD151; CTNS; SLC30A2; PARM1;
ER-Golgi intermediate compartment	15	30	0.351206	1.70426	0.0136805	1	0.325015	1	MAN1A1; ERGIC2; TMED5; LMAN2; PDIA6; SEC23IP; IST1; RAB37; SURF4; GOLGB1; TMED9; TMED10; LMAN1; KDELR1; TMED2;
Receptor complex	7	11	0.163896	2.16947	0.0190642	1	0.439598	1	TGFBR2; ERBB2; ADRB2; GHR; TGFBR1; BMPR1B; ADRA2A;
Cul3-RING ubiquitin ligase complex	6	9	0.140482	2.27286	0.0226291	1	0.481794	1	CUL3; KLHL20; TNFAIP1; KLHL13; RBX1; KLHL21;
Nucleolus	400	1257	9.36549	1.08431	0.0242748	1	0.481794	1	CDK13; COPS2; DAZAP1; DHX15; FUS; MDK; MED21; PAPD5; PAPOLA; POLR1C; STAT4; VDAC1; VIM; ADNP; AGFG1; ANP32B; CASP8; DDX5; ELK3; FAM76A; GRSF1; H2AFX; HDAC2; HSF1; KPNA3; PAX5; PCBP2; PHF6; PRPF4B; RTCB; SMAD4; SUGP1; TARDBP; TPT1; ANP32E; CDKN1C; DACT1; DNAJB9; FAM133B; FBXW7; FMR1; FOSL2; FXR1; GATA2; GRHL1; ING2; KAT2B; KLF4; MEF2D; NF2; NFIA; NFIB; PIAS4; RAD21; RPL15; RRN3; SH3D19; SOX11; TAF…
Activin responsive factor complex	3	3	0.0702412	3.40739	0.0252648	1	0.481794	1	SMAD4; FOXH1; SMAD2;
Transcription factor TFIIA complex	3	3	0.0702412	3.40739	0.0252648	1	0.481794	1	GTF2A1; TBP; GTF2A2;
Cytoskeleton	144	427	3.37158	1.14915	0.0259833	1	0.481794	1	ARL8B; DBN1; MYL12A; TPM3; VDAC1; VIM; YWHAH; CASP8; CDC42SE1; IGF2BP2; ITGB1; ROCK2; SLC25A3; TPT1; ACTC1; FHL2; IQGAP2; ITGA6; KALRN; LYST; MYLIP; NF2; PPP1R12A; YWHAZ; RAB33B; ACTL7A; ARHGAP24; PCBP1; RAB14; SLC30A9; THBS1; CNN2; FGD4; FILIP1; LASP1; CNTNAP1; KLHL20; TRIOBP; MYO1C; PLEKHH3; RHOF; ACTR2; ARHGDIA; BICD1; CAPZA2; GNA12; KIF23; KLHL18; KRTAP4-4; MAP4; NEBL; PDCD6IP; SEPT11; VAMP8;…
Calcium channel complex	5	7	0.117069	2.43524	0.0261396	1	0.481794	1	RYR2; SESTD1; TRPC4; AKAP6; FKBP1B;
Cleavage furrow	5	7	0.117069	2.43524	0.0261396	1	0.481794	1	RAB11A; RAB11FIP4; MYH10; MYH9; RALA;
Recycling endosome membrane	5	7	0.117069	2.43524	0.0261396	1	0.481794	1	SCAMP2; SLC9A6; SCAMP1; RAP2A; RAB11FIP4;
Caveola	12	24	0.280965	1.70441	0.0264249	1	0.481794	1	BMPR1A; TGFBR2; INSR; IRS1; LRP6; BMPR2; CAV2; LRP8; SRC; ITSN1; CAV1; FLOT1;
Transcription factor complex	19	43	0.444861	1.50603	0.0272835	1	0.486142	1	NPAS2; SMAD4; HIF1A; RELA; PITX2; SOX2; USF1; FOXH1; SMAD2; HMGA1; NAA15; FOXF1; FOXF2; MED27; MED17; CLOCK; TCF3; EPAS1; ASCC1;
Endomembrane system	4	5	0.0936549	2.72727	0.0283609	1	0.494109	1	NRBP1; SLC6A4; CHMP1A; MTOR;
Dendrite	13	27	0.304378	1.64125	0.0300827	1	0.512714	1	DBN1; DLG4; SKOR1; GRM7; PAM; SACS; NDRG2; ITSN1; SHANK3; RAB27A; TRIM9; DNER; GPHN;
Heterogeneous nuclear ribonucleoprotein complex	9	17	0.210723	1.80486	0.035059	1	0.584814	1	HNRNPA1; HNRNPK; HNRNPD; HNRNPH1; HNRNPU; HNRNPDL; PTBP1; HNRNPUL1; RALY;
SCF ubiquitin ligase complex	8	15	0.18731	1.81834	0.0441411	1	0.720972	1	FBXW7; SKP2; FBXO17; FBXL5; FBXW11; SKP1; RBX1; FBXO27;
PML body	16	37	0.37462	1.47399	0.050126	1	0.802015	1	RAD51; MORC3; SKI; KLHL20; ZBTB16; ZMYM2; TOPORS; TRIM8; UBE2I; SRSF2; CBX5; CHFR; IKBKE; SIRT1; RARA; RB1;
Chromatin remodeling complex	5	8	0.117069	2.13122	0.0529943	1	0.825769	1	KAT2B; ASF1A; SMARCD1; ESR1; BAZ1B;
Endoplasmic reticulum	348	1104	8.14797	1.07409	0.0537534	1	0.825769	1	BANP; RCN2; SLC10A3; SLC10A7; VIM; AMFR; ANP32A; CLTC; CPLX2; CYP46A1; DNAJB1; FAM19A1; GSPT1; INSIG2; ITGB1; MAN1A1; PNPLA6; RTN4; RYR2; SEC62; SLC39A14; SSR1; TAZ; TTC9; ADAM19; ASPH; CXCL5; DNAJB12; DNAJB9; DNAJC30; DUS2; EDEM1; FNDC3B; GRAMD1B; ITPR1; MARCH4; OSBPL5; PDZD2; PHTF2; RNF180; SGPP1; SLC37A3; SRPR; SSFA2; XYLT2; YIPF4; PSMA4; FOS; OLFML3; SLC33A1; VMA21; HRK; LEMD3; LIFR; PCSK6; R…
Vesicle (None)	7	13	0.163896	1.83596	0.0558237	1	0.825769	1	DLL1; MAPK10; APP; MIB1; CALCR; APH1A; GBA;
SWI/SNF complex	7	13	0.163896	1.83596	0.0558237	1	0.825769	1	SMARCD2; SMARCA4; SMARCD1; SMARCC2; SMARCA2; SMARCC1; RB1;
External side of plasma membrane	15	35	0.351206	1.46087	0.0614203	1	0.833515	1	CTLA4; THBS1; TGFBR2; B4GALT1; CD28; TGFBR3; SLC2A4; TMEM123; LDLR; ECE1; AMOT; CD276; GPC4; NRCAM; ENOX2;
PCAF complex	4	6	0.0936549	2.27349	0.0653738	1	0.833515	1	KAT2B; TADA2A; TAF12; TAF10;
Neurofilament	4	6	0.0936549	2.27349	0.0653738	1	0.833515	1	NEFH; NEFM; DLGAP2; GAN;
MLL1 complex	12	27	0.280965	1.5151	0.0687438	1	0.833515	1	TAF1; RBBP5; PHF20; RNF2; TAF4; E2F6; HCFC1; KAT8; RUVBL1; INO80C; MGA; WDR5;
Vesicle membrane	3	4	0.0702412	2.55767	0.0788261	1	0.833515	1	APPL1; CLCN3; SLC2A4;
Postsynaptic density	3	4	0.0702412	2.55767	0.0788261	1	0.833515	1	SHANK3; CABP1; DTNBP1;
Voltage-gated sodium channel complex	3	4	0.0702412	2.55767	0.0788261	1	0.833515	1	SCN3A; SCN4B; SCN2B;
Cytoplasmic mRNA processing body	3	4	0.0702412	2.55767	0.0788261	1	0.833515	1	LSM14A; PNRC2; LIN28A;
Phagocytic vesicle	3	4	0.0702412	2.55767	0.0788261	1	0.833515	1	STX12; ANXA11; ABCA1;
Endocytic vesicle membrane	10	22	0.234137	1.54966	0.0804284	1	0.833515	1	DLG4; CAMK2A; GRIA1; SYT1; AP2A1; AP2B1; CAMK2B; CAMK2D; GRIA2; CACNG2;
Focal adhesion	18	45	0.421447	1.36341	0.0822127	1	0.833515	1	ITGB1; EBAG9; FHL2; ITGA5; LASP1; MYH1; ZYX; LIMA1; GIT2; ACTN2; PXN; SDC1; PDLIM2; ACTN1; AIF1L; LPP; TLN1; PTK2;
Tight junction	7	14	0.163896	1.70491	0.0840806	1	0.833515	1	PARD6B; TJP1; AMOTL1; ASH1L; BVES; AMOT; CGN;
Cortical microtubule cytoskeleton	2	2	0.0468274	3.40739	0.0861157	1	0.833515	1	MAPRE1; CLASP1;
UBC13-MMS2 complex	2	2	0.0468274	3.40739	0.0861157	1	0.833515	1	UBE2N; UBE2V2;
TORC2 complex	2	2	0.0468274	3.40739	0.0861157	1	0.833515	1	RICTOR; MTOR;
MutSalpha complex	2	2	0.0468274	3.40739	0.0861157	1	0.833515	1	MSH2; MSH6;
Tubulin	2	2	0.0468274	3.40739	0.0861157	1	0.833515	1	KRIT1; RNF19A;
Nuclear telomeric heterochromatin	2	2	0.0468274	3.40739	0.0861157	1	0.833515	1	TNKS1BP1; SIRT6;
SPOTS complex	2	2	0.0468274	3.40739	0.0861157	1	0.833515	1	SPTLC1; ORMDL3;
Activin receptor complex	2	2	0.0468274	3.40739	0.0861157	1	0.833515	1	ACVR1C; ACVR1;
ESCRT III complex	2	2	0.0468274	3.40739	0.0861157	1	0.833515	1	CHMP7; VPS4A;
Interleukin-12 complex	2	2	0.0468274	3.40739	0.0861157	1	0.833515	1	IL12A; IL12B;
Calcineurin complex	2	2	0.0468274	3.40739	0.0861157	1	0.833515	1	PPP3R1; PPP3CA;
Cytoplasmic cyclin-dependent protein kinase holoenzyme complex	2	2	0.0468274	3.40739	0.0861157	1	0.833515	1	CDK14; CCNY;
Peripheral to membrane of membrane fraction	2	2	0.0468274	3.40739	0.0861157	1	0.833515	1	RECK; JAKMIP1;
Collagen type I	2	2	0.0468274	3.40739	0.0861157	1	0.833515	1	COL1A2; COL1A1;
Myosin	2	2	0.0468274	3.40739	0.0861157	1	0.833515	1	MYBPC3; RICTOR;
Synaptic vesicle membrane	2	2	0.0468274	3.40739	0.0861157	1	0.833515	1	SLC32A1; DTNBP1;
Nucleoplasm	145	449	3.39499	1.10043	0.0909494	1	0.859103	1	POLR1C; PRKAG2; RAD51; ANAPC7; CCNH; GEMIN6; H2AFX; KPNA1; NUP50; PRKAB2; SMAD4; ATXN3; CAMK2A; CDC27; E2F3; FBXW7; FMR1; KAT2B; RRN3; TAF1; USP28; STRN3; G2E3; MEF2A; RELA; RPS6KA3; SMAD1; TCEB1; TCF7L2; WEE1; MAPK10; SKI; SMARCD1; APEX1; TERF2; CASP7; CDC23; CTCF; FRA10AC1; HMGB2; TOP1; UBE2D1; CDK2; GTF2A1; SMAD2; SMARCC2; CDC25A; DFFA; HNRNPA1; HNRNPK; ANXA11; CCND1; CCNE1; CCNT2; CHEK1; KIF2…
Eukaryotic translation initiation factor 4F complex	5	9	0.117069	1.89468	0.0909509	1	0.859103	1	EIF4E; EIF4G3; EIF4G2; EIF4B; EIF4H;
Cell surface	69	205	1.61555	1.14699	0.0999676	1	0.933031	1	FZD10; ITGB1; TIGIT; CD69; DSCAML1; FASLG; GPM6A; ITGAV; PTPRK; CTLA4; PCSK6; ST6GAL1; STAT3; KCND2; SEPT8; LPAR1; MPP2; TJP1; KLHL20; THBD; TRPC4; ACVR2B; APP; AQP11; CLCN3; FURIN; GHR; IRAK2; LRP6; PTPRR; SLIT2; USP14; VAMP7; VEGFA; GJA1; HSPA8; ORAI1; ABCA1; FGF10; ROBO2; TGFA; TNF; ACE2; CLIC4; GJC1; HSPA9; NLGN4X; ITSN1; HBEGF; PDLIM2; DCBLD2; ROBO1; KSR1; GDI2; AMOT; DNM2; F11R; FLOT2; IGF2…
Nuclear body	6	12	0.140482	1.70512	0.107695	1	0.981775	1	GEMIN6; SKI; NACC1; RREB1; NCOR2; GEMIN5;
NuRD complex	6	12	0.140482	1.70512	0.107695	1	0.981775	1	HDAC2; APPL1; GATAD2A; RBBP7; APPL2; RBBP4;
Nuclear envelope	26	71	0.608757	1.24808	0.1129	1	1	1	RTN4; NUP43; SUN1; NUP35; ANXA11; PAFAH1B1; SEH1L; TNKS2; LBR; BNIP2; BNIP3L; NPC1; SLC22A18; WDFY3; CBX5; LMNB1; TMPO; AKAP6; HTATIP2; NUP210; SEC13; SIGMAR1; SIRT1; CTDNEP1; BNIP3; NUP188;
Sin3 complex	4	7	0.0936549	1.94916	0.117686	1	1	1	HDAC2; ING2; RBBP4; SIN3A;
Polysome	4	7	0.0936549	1.94916	0.117686	1	1	1	FXR1; ATXN2; EIF2S1; EPM2A;
Cell-cell junction	15	38	0.351206	1.34557	0.117727	1	1	1	ITGA5; PTPRK; CNN2; PKP4; TRPC4; CLIC4; CDH24; CDH2; PTPRM; PKP2; PTPRU; DSG2; EPB41L3; F11R; PNN;
Cytoplasmic vesicle	54	160	1.26434	1.15014	0.127298	1	1	1	PGAP3; RAB6A; RAB8B; SYT1; SLC17A7; RHEB; CASKIN1; PIP5KL1; SEPT8; NDFIP2; VTI1B; SORBS2; BICD1; CLCN3; LRP6; SYT4; VPS37C; TAOK2; DNAJC5; HSPA9; NCS1; SEC23A; SERPINI1; ANXA7; BLOC1S5; CXXC4; GPRC5A; RASIP1; SLC5A7; ITSN1; SLC6A5; NUMB; PGK1; WDR7; RHOBTB1; SLC18A2; SPRED2; VAT1; SNAP23; RAB11FIP4; BLOC1S6; DSC1; EPN2; GCH1; PGF; SCAMP4; SLC30A2; SLC30A7; STOM; ZDHHC8; CCDC88A; SYPL1; ZNRF1; ARR…
Transport vesicle	9	21	0.210723	1.46124	0.132309	1	1	1	AP1AR; PLEKHF2; C14orf1; NRSN1; CAV2; AP3S1; APH1B; SYT13; TMEM168;
Spindle microtubule	10	24	0.234137	1.42057	0.136079	1	1	1	AURKA; CDC27; PSRC1; CALM2; TBL1XR1; CLASP1; KIF2A; NUMA1; CALM1; TBL1X;
Actin filament	10	24	0.234137	1.42057	0.136079	1	1	1	ACTC1; PALLD; TSC1; ACTA1; ACTN2; AIF1L; RHOQ; AMOT; GAS2; IQGAP1;
Spindle pole	10	24	0.234137	1.42057	0.136079	1	1	1	LATS2; DYNC1I1; PSRC1; CALM2; KIF2A; KATNA1; NUMA1; CALM1; SBDS; KNTC1;
Ruffle	10	24	0.234137	1.42057	0.136079	1	1	1	ITGB1; CD2AP; ITGA5; ARF6; INPP5J; S100B; AMOT; CDK6; MYH9; PODXL;
Exosomes	621	2043	14.5399	1.03574	0.136559	1	1	1	ARFIP1; ARL8B; CD274; CNKSR2; ETFA; FTL; FUS; GNAI1; IRF6; NDRG3; RAC1; RAP1A; SYNGR2; TFRC; TPM3; VDAC1; VIM; VPS37B; YWHAH; ADAMTS3; ALPL; ANP32B; BCL2L12; CD80; CLDN4; CLTC; CUL3; DDX5; DLD; DNAJB1; EIF4E; H3F3B; ITGB1; MAN1A1; MPP6; PPP2CA; RAB11A; RAB22A; RAB6A; RAB8B; RHOC; ROCK2; RTN4; SCN10A; SLC25A3; AARS; ACTC1; APPL1; BTG2; CD2AP; CHST1; DNAJB9; DSC2; FAM20C; FASLG; GAA; GNAQ; GOLGA4; …
Microtubule	44	129	1.0302	1.16239	0.137089	1	1	1	ANAPC7; CLTC; DYNLL1; CKAP5; FAM83D; PPP1CB; MAP7; MAPRE1; TRIM63; KIF23; KIF5A; KLC1; MAP4; PPP2R1A; RASSF5; SEPT11; SEPT2; TUBA1A; CEP57; DPYSL2; DYNC1LI2; MAP3K11; TAOK2; TGFB1I1; CCT6A; CLIP1; JAKMIP1; PTP4A1; SPG20; CLASP1; CSNK1A1; FNBP1L; PPP1CC; KIF2A; MID2; SNTB2; CCT4; CLASP2; CSPP1; MACF1; MID1; NUMA1; SEPT9; KTN1;
Endosome membrane	11	27	0.257551	1.38894	0.138626	1	1	1	APPL1; TAB2; INSR; TAB3; LDLR; TBK1; APPL2; MAP3K7; VPS4B; IKBKE; TRAF6;
Nuclear chromatin	5	10	0.117069	1.7054	0.139233	1	1	1	SLX4; PAM; USP3; POGZ; RCC1;
Filopodium	5	10	0.117069	1.7054	0.139233	1	1	1	CDC42; ABI2; MSN; ACTN2; PODXL;
Membrane raft	14	36	0.327792	1.32568	0.141609	1	1	1	CARD11; STX12; LAT; FURIN; PAG1; SLC6A4; ABCA1; CAV2; TNF; TNFRSF1B; ACE2; CAV1; FLOT1; STOM;
Insoluble fraction	6	13	0.140482	1.57405	0.152156	1	1	1	PDE4B; PDE4D; PDE4A; CLIC5; GPC4; RARA;
Cell-cell adherens junction	6	13	0.140482	1.57405	0.152156	1	1	1	SMAD7; TJP1; ZYX; CDH2; PTPRM; PVRL1;
Chromatin silencing complex	3	5	0.0702412	2.04716	0.154524	1	1	1	SUV39H1; BAHD1; SIRT1;
Kinetochore microtubule	3	5	0.0702412	2.04716	0.154524	1	1	1	CLASP1; CLASP2; KNTC1;
Dendritic spine	3	5	0.0702412	2.04716	0.154524	1	1	1	KCND2; APP; ACTN2;
CRD-mediated mRNA stability complex	3	5	0.0702412	2.04716	0.154524	1	1	1	SYNCRIP; HNRNPU; YBX1;
FHF complex	3	5	0.0702412	2.04716	0.154524	1	1	1	FAM160A2; AKTIP; HOOK1;
Serine C-palmitoyltransferase complex	3	5	0.0702412	2.04716	0.154524	1	1	1	SPTSSB; SPTLC1; SPTSSA;
Golgi membrane	20	55	0.468274	1.23945	0.159333	1	1	1	ARFIP1; GOLGA3; PLEKHB2; VAMP4; TRIM23; ACO1; BET1; PDGFC; ACER2; GBF1; GJA1; SYBU; GOLGB1; CAV1; GGA1; LMAN1; MGAT5; ST3GAL1; USO1; PAK4;
Intracellular vesicle (None)	4	8	0.0936549	1.70582	0.182378	1	1	1	FASLG; ABCA1; CAND2; SDCBP;
Cytoplasmic microtubule	4	8	0.0936549	1.70582	0.182378	1	1	1	CYLD; CLASP1; CLASP2; MID1;
MLL5-L complex	4	8	0.0936549	1.70582	0.182378	1	1	1	PPP1CB; STK38; PPP1CC; HCFC1;
Nuclear membrane	27	78	0.63217	1.17977	0.183237	1	1	1	NUP43; SUN1; TRAF3; NUP35; CDC73; WTAP; BCL2; SEH1L; EPC1; LBR; SCD; MTDH; CTSB; TMPO; LEMD2; NUP210; SEC13; SIGMAR1; TET1; TMEM109; TMEM57; TRIM27; NUP188; PSMF1; RARA; SCRN1; TMEM38B;
Centrosome	203	656	4.75299	1.05446	0.190307	1	1	1	ARL8B; DAZAP1; DHX15; MYL12A; PLK3; VIM; ANP32B; CLTC; DDX5; DYNLL1; KPNA1; PCBP2; RTCB; SLC25A3; TTK; ANP32E; AURKA; CAMK2A; CDC27; CEP41; DAB2IP; FAM110B; FAM110C; GFPT2; GOLGA3; LATS2; NSF; SSBP3; TACC2; TSC1; UBASH3B; YWHAZ; ATP5A1; ACTA1; CARHSP1; CKAP5; DYNC1I1; HNRNPA3; SKIV2L2; PCBP1; SRSF3; APEX1; DCAF12; FOPNL; NONO; PPP1CB; CCSAP; KPNA4; MAGOHB; MAPRE1; TNFAIP3; HMGCS1; KPNA6; RABGAP1;…
Golgi lumen	5	11	0.117069	1.5505	0.196098	1	1	1	NGF; PCSK6; FURIN; HS3ST1; TPST2;
CUL4 RING ubiquitin ligase complex	5	11	0.117069	1.5505	0.196098	1	1	1	DCAF6; DCAF7; DCAF12; DCAF8; DCAF16;
Ruffle membrane	5	11	0.117069	1.5505	0.196098	1	1	1	ITGB1; ITGA5; PLEKHA1; WWC1; SNTG1;
Histone methyltransferase complex	5	11	0.117069	1.5505	0.196098	1	1	1	ASH2L; DPY30; RBBP5; WDR82; WDR5;
Lysosomal membrane	6	14	0.140482	1.4617	0.203212	1	1	1	TRIM23; SLC15A4; ABCB9; SLC17A5; CTNS; CLN5;
Sarcoplasmic reticulum	12	32	0.280965	1.27844	0.203783	1	1	1	RYR2; PPP1R3A; SRL; FKBP1A; SGCG; SLMAP; ANK1; PLN; AKAP6; CASQ2; RYR1; RYR3;
Mitochondrial outer membrane	11	29	0.257551	1.29319	0.205715	1	1	1	VDAC1; CASP8; TOMM34; BCL2; RAF1; ACSL6; CYB5A; RAB11FIP5; VDAC2; VDAC3; GK;
Trans-Golgi network membrane	2	3	0.0468274	2.27537	0.207817	1	1	1	GNAS; SCAMP2;
Replication fork	2	3	0.0468274	2.27537	0.207817	1	1	1	BCL6; UBE2B;
CBM complex	2	3	0.0468274	2.27537	0.207817	1	1	1	BCL10; CARD10;
TORC1 complex	2	3	0.0468274	2.27537	0.207817	1	1	1	AKT1S1; MTOR;
Integral to nuclear inner membrane	2	3	0.0468274	2.27537	0.207817	1	1	1	LEMD3; LBR;
Inhibin-betaglycan-ActRII complex	2	3	0.0468274	2.27537	0.207817	1	1	1	ACVR2A; TGFBR3;
Golgi trans cisterna	2	3	0.0468274	2.27537	0.207817	1	1	1	B4GALT1; SGMS1;
Intrinsic to membrane	2	3	0.0468274	2.27537	0.207817	1	1	1	GNAS; BNIP3L;
Barr body	2	3	0.0468274	2.27537	0.207817	1	1	1	H2AFZ; H2AFY;
Ubiquitin conjugating enzyme complex	2	3	0.0468274	2.27537	0.207817	1	1	1	TMEM189-UBE2V1; UBE2V1;
Signalosome	2	3	0.0468274	2.27537	0.207817	1	1	1	COPS2; COPS5;
Platelet dense tubular network membrane	2	3	0.0468274	2.27537	0.207817	1	1	1	ITPR1; ITPR3;
Spindle pole centrosome	2	3	0.0468274	2.27537	0.207817	1	1	1	AURKA; NPM1;
Nonmotile primary cilium	2	3	0.0468274	2.27537	0.207817	1	1	1	PCM1; RAB8A;
Alphav-beta3 integrin-vitronectin complex	2	3	0.0468274	2.27537	0.207817	1	1	1	ITGA5; ITGB3;
U2 snRNP	2	3	0.0468274	2.27537	0.207817	1	1	1	SNRPB2; PHF5A;
Clathrin coat of trans-Golgi network vesicle	2	3	0.0468274	2.27537	0.207817	1	1	1	AP2A1; NCALD;
6-phosphofructokinase complex	2	3	0.0468274	2.27537	0.207817	1	1	1	PFKM; PFKP;
Actomyosin contractile ring	2	3	0.0468274	2.27537	0.207817	1	1	1	ANLN; MYH9;
DNA heterochromatin	2	3	0.0468274	2.27537	0.207817	1	1	1	SUV39H1; SIRT1;
Lamellipodium	9	23	0.210723	1.33423	0.208112	1	1	1	TSC1; SPRY1; ABI2; PXN; PTPRM; AMOT; PODXL; WASF2; CCDC88A;
Voltage-gated potassium channel complex	15	42	0.351206	1.21745	0.227237	1	1	1	KCNJ13; HCN2; KCNA4; KCNA1; KCNA2; KCND3; KCNN4; KCNQ5; KCNMB2; KCNA6; KCNJ6; KCNJ3; KCNN3; KCNK1; KCNJ14;
Spindle	11	30	0.257551	1.2501	0.243609	1	1	1	CLTC; TTK; AURKA; CDC27; MAPRE1; NEDD9; ANXA11; KIF23; SEPT12; NUMA1; TUBGCP3;
Cyclin-dependent protein kinase activating kinase holoenzyme complex	3	6	0.0702412	1.70653	0.243674	1	1	1	CCNH; PUF60; KDM5A;
Beta-catenin destruction complex	3	6	0.0702412	1.70653	0.243674	1	1	1	SIAH1; CACYBP; AXIN1;
Sodium:potassium-exchanging ATPase complex	3	6	0.0702412	1.70653	0.243674	1	1	1	ATP1B1; ATP1A1; ATP1B3;
Chromatin assembly complex	3	6	0.0702412	1.70653	0.243674	1	1	1	CHAF1A; NAP1L3; NAP1L1;
Adherens junction	3	6	0.0702412	1.70653	0.243674	1	1	1	PPAP2B; PVRL1; SDCBP;
Axin-APC-beta-catenin-GSK3B complex	3	6	0.0702412	1.70653	0.243674	1	1	1	CTNNBIP1; AXIN2; AXIN1;
Eukaryotic translation initiation factor 2B complex	3	6	0.0702412	1.70653	0.243674	1	1	1	EIF2B1; EIF2B5; EIF2S1;
Oligosaccharyltransferase complex	4	9	0.0936549	1.5165	0.255519	1	1	1	TUSC3; STT3B; MAGT1; STT3A;
Nuclear matrix	13	37	0.304378	1.19779	0.27135	1	1	1	MYB; NONO; ATXN1; CLIC4; SMARCAD1; YEATS4; CGGBP1; PRPF40A; SP3; CHMP1A; RARA; CAD; DNMT3A;
Zymogen granule	12	34	0.280965	1.20326	0.27745	1	1	1	RAC1; VDAC1; RAP1B; ATP5A1; VAMP8; DNAJC5; RAB8A; CTSB; TMED10; RAB3D; VDAC2; RAB6B;
Trans-Golgi network	11	31	0.257551	1.20978	0.283777	1	1	1	DPY30; RAB11A; GOLGA4; BACE1; ATP7A; ATXN2; FURIN; GCC2; SCAMP1; GGA2; MLANA;
Integral to endoplasmic reticulum membrane	11	31	0.257551	1.20978	0.283777	1	1	1	AMFR; RTN4; DERL2; WFS1; RRBP1; RTN1; SLC35D1; G6PC; SGPL1; ABCB9; ERN1;
Growth hormone receptor complex	1	1	0.0234137	3.40739	0.293479	1	1	1	GHR;
Uropod	1	1	0.0234137	3.40739	0.293479	1	1	1	MYH9;
Centrosomal corona	1	1	0.0234137	3.40739	0.293479	1	1	1	CLASP1;
Cytoskeletal part	1	1	0.0234137	3.40739	0.293479	1	1	1	IGF2BP2;
Proteasome regulatory particle, base subcomplex	1	1	0.0234137	3.40739	0.293479	1	1	1	PSMD5;
Astral microtubule	1	1	0.0234137	3.40739	0.293479	1	1	1	PAFAH1B1;
AMP-activated protein kinase complex	1	1	0.0234137	3.40739	0.293479	1	1	1	PRKAG2;
U1 snRNP	1	1	0.0234137	3.40739	0.293479	1	1	1	SNRPC;
Intrinsic to endosome membrane	1	1	0.0234137	3.40739	0.293479	1	1	1	ECE1;
Granular component	1	1	0.0234137	3.40739	0.293479	1	1	1	CDKN2AIP;
CD95 death-inducing signaling complex	1	1	0.0234137	3.40739	0.293479	1	1	1	FAF1;
Dendritic shaft	1	1	0.0234137	3.40739	0.293479	1	1	1	APP;
Cell fraction	1	1	0.0234137	3.40739	0.293479	1	1	1	PDE7A;
Collagen type XII	1	1	0.0234137	3.40739	0.293479	1	1	1	COL12A1;
Lysosomal lumen	1	1	0.0234137	3.40739	0.293479	1	1	1	PSAP;
Integral to organelle membrane	1	1	0.0234137	3.40739	0.293479	1	1	1	SLC22A17;
Euchromatin	1	1	0.0234137	3.40739	0.293479	1	1	1	DNMT3A;
ACF complex	1	1	0.0234137	3.40739	0.293479	1	1	1	BAZ1A;
Activin A complex	1	1	0.0234137	3.40739	0.293479	1	1	1	INHBA;
Methionine adenosyltransferase complex	1	1	0.0234137	3.40739	0.293479	1	1	1	MAT2B;
tRNA-intron endonuclease complex	1	1	0.0234137	3.40739	0.293479	1	1	1	CLP1;
Junctional membrane complex	1	1	0.0234137	3.40739	0.293479	1	1	1	JPH1;
Interleukin-13 receptor complex	1	1	0.0234137	3.40739	0.293479	1	1	1	IL13RA1;
Glycocalyx	1	1	0.0234137	3.40739	0.293479	1	1	1	B4GALT1;
Vacuolar membrane	1	1	0.0234137	3.40739	0.293479	1	1	1	VPS4B;
Nuclei	1	1	0.0234137	3.40739	0.293479	1	1	1	MT2A;
Nuclear centromeric heterochromatin	1	1	0.0234137	3.40739	0.293479	1	1	1	CBX5;
Glycine-gated chloride channel complex	1	1	0.0234137	3.40739	0.293479	1	1	1	GLRA3;
C zone	1	1	0.0234137	3.40739	0.293479	1	1	1	MYBPC3;
Type III intermediate filament	1	1	0.0234137	3.40739	0.293479	1	1	1	UPP2;
Delta DNA polymerase complex	1	1	0.0234137	3.40739	0.293479	1	1	1	POLD3;
Holliday junction resolvase complex	1	1	0.0234137	3.40739	0.293479	1	1	1	SLX4;
MutLalpha complex	1	1	0.0234137	3.40739	0.293479	1	1	1	WRN;
Guanyl-nucleotide exchange factor complex	1	1	0.0234137	3.40739	0.293479	1	1	1	PDE3B;
Chromocenter	1	1	0.0234137	3.40739	0.293479	1	1	1	SALL1;
Golgi complex	1	1	0.0234137	3.40739	0.293479	1	1	1	LIPE;
Rab-protein geranylgeranyltransferase complex	1	1	0.0234137	3.40739	0.293479	1	1	1	CHM;
ERCC4-ERCC1 complex	1	1	0.0234137	3.40739	0.293479	1	1	1	SLX4;
Intracellular organelle part	1	1	0.0234137	3.40739	0.293479	1	1	1	ADORA2A;
Actomyosin, actin part	1	1	0.0234137	3.40739	0.293479	1	1	1	ACTC1;
CCR4-NOT complex	1	1	0.0234137	3.40739	0.293479	1	1	1	CNOT7;
Rb-E2F complex	1	1	0.0234137	3.40739	0.293479	1	1	1	RB1;
Collagen type II	1	1	0.0234137	3.40739	0.293479	1	1	1	COL2A1;
Apical cortex	1	1	0.0234137	3.40739	0.293479	1	1	1	TCHP;
Leading edge membrane	1	1	0.0234137	3.40739	0.293479	1	1	1	PTPRK;
Intrinsic to endoplasmic reticulum membrane	1	1	0.0234137	3.40739	0.293479	1	1	1	PGAP3;
Actomyosin	1	1	0.0234137	3.40739	0.293479	1	1	1	DBN1;
CAAX-protein geranylgeranyltransferase complex	1	1	0.0234137	3.40739	0.293479	1	1	1	PGGT1B;
Fascia adherens	1	1	0.0234137	3.40739	0.293479	1	1	1	CTNNA3;
Apicolateral plasma membrane	1	1	0.0234137	3.40739	0.293479	1	1	1	NEDD4;
Ribonucleoside-diphosphate reductase complex	1	1	0.0234137	3.40739	0.293479	1	1	1	RRM1;
Molybdopterin synthase complex	1	1	0.0234137	3.40739	0.293479	1	1	1	MOCS2;
VCB complex	1	1	0.0234137	3.40739	0.293479	1	1	1	USP33;
Integrin complex	8	22	0.18731	1.24004	0.304185	1	1	1	ITGB1; ITGA5; ITGA8; ITGAV; ITGB8; ITGB3; MYH9; ITGA3;
Cell junction	13	38	0.304378	1.16628	0.308913	1	1	1	PTPRJ; TJP1; CDC42; AMOTL1; KLC1; PPP1R18; PVRL1; PKP2; DSG2; F11R; SDCBP; TJP2; CDC42BPA;
Apical membrane	6	16	0.140482	1.2791	0.318822	1	1	1	PTEN; CDC42; TMEM55B; CDKN1B; SLC9A3R2; ST3GAL3;
Condensed chromosome	4	10	0.0936549	1.365	0.333043	1	1	1	CTCF; HMGB2; PAM; HMGB1;
Recycling endosome	4	10	0.0936549	1.365	0.333043	1	1	1	USP6; RAP2A; SLC9A9; VAMP3;
SOSS complex	2	4	0.0468274	1.70795	0.336809	1	1	1	NABP1; INIP;
Extrinsic to internal side of plasma membrane	2	4	0.0468274	1.70795	0.336809	1	1	1	CAV2; CYLD;
Nuclear replication fork	2	4	0.0468274	1.70795	0.336809	1	1	1	BAZ1B; ZMIZ2;
Polysomal ribosome	2	4	0.0468274	1.70795	0.336809	1	1	1	FMR1; NUFIP2;
Calcium- and calmodulin-dependent protein kinase complex	2	4	0.0468274	1.70795	0.336809	1	1	1	CAMK2A; CAMK2D;
BRISC complex	2	4	0.0468274	1.70795	0.336809	1	1	1	FAM175B; BRCC3;
Cdc73/Paf1 complex	2	4	0.0468274	1.70795	0.336809	1	1	1	CDC73; PAF1;
Unknown membrane (None)	2	4	0.0468274	1.70795	0.336809	1	1	1	FASLG; SHC4;
Sarcoglycan complex	2	4	0.0468274	1.70795	0.336809	1	1	1	SGCE; SGCG;
CCAAT-binding factor complex	2	4	0.0468274	1.70795	0.336809	1	1	1	ING2; NFYB;
DNA replication factor A complex	2	4	0.0468274	1.70795	0.336809	1	1	1	RPA2; RPA4;
cAMP-dependent protein kinase complex	2	4	0.0468274	1.70795	0.336809	1	1	1	PRKAR1B; PRKACB;
Melanosome	3	7	0.0702412	1.46309	0.338165	1	1	1	TMEM33; RAB27A; MLANA;
Immunological synapse	3	7	0.0702412	1.46309	0.338165	1	1	1	LAT; RASSF5; MYH9;
Cul4A-RING ubiquitin ligase complex	3	7	0.0702412	1.46309	0.338165	1	1	1	CUL4A; RBX1; TRPC4AP;
Early endosome membrane	3	7	0.0702412	1.46309	0.338165	1	1	1	SLC9A6; ZFYVE9; ZFYVE16;
Gap junction	3	7	0.0702412	1.46309	0.338165	1	1	1	GJD2; GJC1; DSC1;
Mediator complex	8	23	0.18731	1.18615	0.355423	1	1	1	MED21; MED13; CDK8; MED26; MED17; GLI3; MED14; THRAP3;
Voltage-gated calcium channel complex	7	20	0.163896	1.19369	0.367074	1	1	1	CACNA2D1; CACNB3; CACNA1I; CACNB4; CACNG7; CACNB2; CACNG2;
Transcription factor TFIID complex	6	17	0.140482	1.20391	0.379963	1	1	1	TAF1; TBP; TAF4; TAF12; TAF11; TAF10;
Basolateral plasma membrane	13	40	0.304378	1.10798	0.387305	1	1	1	SLC16A10; TJP1; ERBB2; TRPC4; ATP7A; B4GALT1; ERBB3; MLC1; ANK1; CAV1; STX2; ADRA2A; SLC23A2;
Proteinaceous extracellular matrix	22	70	0.515102	1.07123	0.394254	1	1	1	ADAMTS3; ASPN; COL19A1; DMP1; AMBN; MGP; MATN2; TIMP3; FBN1; TFPI2; CTGF; ADAMTS5; VEGFA; FLRT2; FBLN2; FLRT3; MATN3; HAPLN1; VCAN; IMPG1; CRISP3; CHAD;
Synaptic vesicle	8	24	0.18731	1.13674	0.407469	1	1	1	SYNJ1; SYT1; SCAMP1; CSNK1A1; HCRT; SLC6A5; SDCBP; SV2C;
Heterotrimeric G-protein complex	4	11	0.0936549	1.24102	0.411298	1	1	1	GNAI1; GNAS; GNB5; ARRB1;
Mitochondrial nucleoid	10	31	0.234137	1.0999	0.426582	1	1	1	VDAC1; LRRC59; HSPA9; SLC25A5; ACADVL; CPS1; HADHA; VDAC2; SHMT2; TFAM;
Specific granule	3	8	0.0702412	1.28043	0.431638	1	1	1	ANXA11; SNAP23; CRISP3;
IkappaB kinase complex	3	8	0.0702412	1.28043	0.431638	1	1	1	PRDX3; MAP3K13; MAP3K7;
Lateral plasma membrane	3	8	0.0702412	1.28043	0.431638	1	1	1	MYO1C; BVES; AXIN1;
MOZ/MORF histone acetyltransferase complex	3	8	0.0702412	1.28043	0.431638	1	1	1	ASXL2; BRPF3; KAT6B;
Anchored to plasma membrane	3	8	0.0702412	1.28043	0.431638	1	1	1	MDGA1; EFNA5; RTN4RL2;
Centriolar satellite	3	8	0.0702412	1.28043	0.431638	1	1	1	RET; PCM1; FLOT1;
Basal plasma membrane	3	8	0.0702412	1.28043	0.431638	1	1	1	MYO1C; LDLRAP1; MET;
Neuronal cell body	3	8	0.0702412	1.28043	0.431638	1	1	1	SKOR1; SNCAIP; SRR;
Pseudopodium	2	5	0.0468274	1.36704	0.458332	1	1	1	ACTN2; ACTN1;
AP-type membrane coat adaptor complex	2	5	0.0468274	1.36704	0.458332	1	1	1	AP1S2; AP3S1;
N-methyl-D-aspartate selective glutamate receptor complex	2	5	0.0468274	1.36704	0.458332	1	1	1	GRIN3B; GRIN2A;
Junctional sarcoplasmic reticulum membrane	2	5	0.0468274	1.36704	0.458332	1	1	1	JPH1; RYR1;
AP-1 adaptor complex	2	5	0.0468274	1.36704	0.458332	1	1	1	SYNRG; LDLRAP1;
Perinuclear vesicle (None)	2	5	0.0468274	1.36704	0.458332	1	1	1	MAP3K4; KLC1;
Platelet dense granule membrane	2	5	0.0468274	1.36704	0.458332	1	1	1	ITPR1; ABCC4;
COPII vesicle coat	2	5	0.0468274	1.36704	0.458332	1	1	1	VMA21; SEC24A;
Nuclear heterochromatin	2	5	0.0468274	1.36704	0.458332	1	1	1	CBX5; FOXC1;
Eukaryotic translation initiation factor 3 complex	5	15	0.117069	1.13731	0.46206	1	1	1	EIF3M; EIF3J; EIF3B; COPS5; EIF3A;
Centriole	7	22	0.163896	1.08523	0.478797	1	1	1	CEP97; NEK2; TUBD1; CEP135; SASS6; CEP250; TUBGCP3;
Condensed nuclear chromosome	4	12	0.0936549	1.13769	0.487325	1	1	1	SUV39H1; CHEK1; RCC1; CHMP1A;
Protein phosphatase type 1 complex	1	2	0.0234137	1.71217	0.500842	1	1	1	SHOC2;
Phosphoinositide 3-kinase complex	1	2	0.0234137	1.71217	0.500842	1	1	1	MTOR;
Nuclear origin of replication recognition complex	1	2	0.0234137	1.71217	0.500842	1	1	1	ORC5;
Platelet dense tubular network	1	2	0.0234137	1.71217	0.500842	1	1	1	ITPR1;
Intracellular ferritin complex	1	2	0.0234137	1.71217	0.500842	1	1	1	FTL;
Neuromuscular junction	1	2	0.0234137	1.71217	0.500842	1	1	1	ITGB1;
Late endosome membrane	1	2	0.0234137	1.71217	0.500842	1	1	1	SLC9A9;
PCNA-p21 complex	1	2	0.0234137	1.71217	0.500842	1	1	1	CDKN1A;
DNA-directed RNA polymerase I complex	1	2	0.0234137	1.71217	0.500842	1	1	1	POLR1C;
Beta-catenin-TCF7L2 complex	1	2	0.0234137	1.71217	0.500842	1	1	1	TCF7L2;
Syntrophin complex	1	2	0.0234137	1.71217	0.500842	1	1	1	SNTG1;
MutSbeta complex	1	2	0.0234137	1.71217	0.500842	1	1	1	MSH2;
Nuclear ubiquitin ligase complex	1	2	0.0234137	1.71217	0.500842	1	1	1	BRCC3;
Inhibin A complex	1	2	0.0234137	1.71217	0.500842	1	1	1	INHBA;
Striated myosin muscle thick filament	1	2	0.0234137	1.71217	0.500842	1	1	1	MYBPC3;
ER to Golgi transport vesicle	1	2	0.0234137	1.71217	0.500842	1	1	1	LMAN2L;
Striated muscle thick filament	1	2	0.0234137	1.71217	0.500842	1	1	1	MYBPC3;
Micro-ribonucleoprotein complex	1	2	0.0234137	1.71217	0.500842	1	1	1	TNRC6A;
Signal recognition particle receptor complex	1	2	0.0234137	1.71217	0.500842	1	1	1	SRPR;
Insulin receptor complex	1	2	0.0234137	1.71217	0.500842	1	1	1	INSR;
Tubulin complex	1	2	0.0234137	1.71217	0.500842	1	1	1	TPT1;
Prefoldin complex	1	2	0.0234137	1.71217	0.500842	1	1	1	PFDN6;
Guanylate cyclase complex, soluble	1	2	0.0234137	1.71217	0.500842	1	1	1	GUCY1A3;
Cell body fiber	1	2	0.0234137	1.71217	0.500842	1	1	1	SACS;
Annulate lamellae	1	2	0.0234137	1.71217	0.500842	1	1	1	EIF5A;
SREBP-SCAP-Insig complex	1	2	0.0234137	1.71217	0.500842	1	1	1	INSIG2;
Clathrin-coated endocytic vesicle membrane	1	2	0.0234137	1.71217	0.500842	1	1	1	LDLR;
Golgi cisterna	1	2	0.0234137	1.71217	0.500842	1	1	1	NECAB3;
Weibel-Palade body	1	2	0.0234137	1.71217	0.500842	1	1	1	ECE1;
Cohesin loading complex	1	2	0.0234137	1.71217	0.500842	1	1	1	NIPBL;
Plasma membrane part	1	2	0.0234137	1.71217	0.500842	1	1	1	TGFBR1;
Clathrin-coated vesicle	6	19	0.140482	1.07725	0.50104	1	1	1	CLTC; SLC2A4; STX6; GGA2; VAMP3; CTTN;
Integral to Golgi membrane	6	19	0.140482	1.07725	0.50104	1	1	1	PCSK7; STEAP2; ACER2; CSGALNACT1; SGMS1; SGMS2;
Synapse	10	33	0.234137	1.03326	0.517534	1	1	1	DLG4; DLGAP1; SEMA4B; APP; PCDH17; PHACTR4; RAPGEF2; CACNB4; GRIA2; GPHN;
Kinesin complex	3	9	0.0702412	1.13832	0.519697	1	1	1	KIF23; KIF5A; KIF5C;
Filamentous actin	3	9	0.0702412	1.13832	0.519697	1	1	1	CD2AP; MYO1C; MYO9B;
Endocytic vesicle	5	16	0.117069	1.06627	0.527168	1	1	1	LPAR1; ABCA1; AMOT; IGF2R; RALA;
Extracellular matrix	35	120	0.81948	0.994024	0.552073	1	1	1	ACAN; ASPN; COL1A2; COL21A1; MGP; JAG1; MATN2; PCSK6; STAT3; TGFBI; TIMP3; COL1A1; THBS1; FBN1; TGFBR2; F3; COL12A1; LAMC1; NDP; TGFB1I1; NPNT; FGF10; PXN; TNC; SBSPON; MME; HAPLN1; SOST; EXTL2; AGRN; COL4A1; NID1; VCAN; NID2; SERPINE2;
Mitochondrial inner membrane	17	58	0.398033	0.999134	0.552118	1	1	1	SDHD; SLC25A3; SLC25A32; ATP5A1; NNT; SLC25A4; SLC25A22; UCP2; SLC25A27; UCP3; ABCB7; SLC25A5; PHB; SLC25A15; SLC25A20; SLC25A10; SLC25A16;
Apical part of cell	4	13	0.0936549	1.05024	0.558948	1	1	1	CA2; CLCN5; CLIC4; MSN;
Peroxisomal membrane	4	13	0.0936549	1.05024	0.558948	1	1	1	PEX13; PEX5; ACSL6; PEX19;
Cell projection	12	41	0.280965	0.997873	0.563332	1	1	1	RAC1; RAP1B; ARF6; SMAD1; AMIGO1; CDC42; SMURF2; EPHA5; SH3KBP1; CBL; ITPRIP; ARHGAP32;
Sarcoplasmic reticulum membrane	2	6	0.0468274	1.13958	0.565661	1	1	1	RYR2; TMEM38B;
Origin recognition complex	2	6	0.0468274	1.13958	0.565661	1	1	1	ORC5; ORC2;
DNA-directed RNA polymerase III complex	2	6	0.0468274	1.13958	0.565661	1	1	1	POLR3F; POLR3G;
AP-2 adaptor complex	2	6	0.0468274	1.13958	0.565661	1	1	1	AP2A1; LDLRAP1;
F-actin capping protein complex	2	6	0.0468274	1.13958	0.565661	1	1	1	CAPZA2; CAPZA1;
Azurophil granule	2	6	0.0468274	1.13958	0.565661	1	1	1	ANXA11; SNAP23;
Autophagic vacuole	2	6	0.0468274	1.13958	0.565661	1	1	1	GABARAPL1; WDFY3;
Gamma-tubulin complex	2	6	0.0468274	1.13958	0.565661	1	1	1	CKAP5; TUBG1;
Cell leading edge	2	6	0.0468274	1.13958	0.565661	1	1	1	JMY; MYH9;
Smooth endoplasmic reticulum	2	6	0.0468274	1.13958	0.565661	1	1	1	SLMAP; RYR1;
Nuclear speck	9	31	0.210723	0.990023	0.582859	1	1	1	PRPF19; MECOM; RBM25; WBP4; ZBTB16; TOPORS; SRSF2; FYTTD1; MEF2C;
Nuclear chromosome	5	17	0.117069	1.00359	0.588503	1	1	1	ZBTB18; PBRM1; TOP1; JUN; HOXD12;
Platelet alpha granule	3	10	0.0702412	1.0246	0.599692	1	1	1	THBS1; STXBP1; SERPINE2;
Microtubule organizing center	3	10	0.0702412	1.0246	0.599692	1	1	1	FLOT1; CEP250; CHMP1A;
Nup107-160 complex	3	10	0.0702412	1.0246	0.599692	1	1	1	NUP43; SEH1L; SEC13;
Histone deacetylase complex	6	21	0.140482	0.974699	0.612541	1	1	1	MECOM; ZNF217; TBL1XR1; PHF21A; HDAC4; TBL1X;
Chromatin	9	32	0.210723	0.959094	0.626064	1	1	1	STAG2; MAF; NEDD4; MYCN; PDS5A; TMPO; OIP5; ARRB1; RB1;
Secretory granule	14	50	0.327792	0.954561	0.635282	1	1	1	IAPP; SCAMP2; BDNF; VAMP8; SYTL4; RAB37; SCAMP1; SLC30A5; SNAP23; CNTN1; GNAL; RAB3D; RPH3AL; CRISP3;
Piccolo NuA4 histone acetyltransferase complex	1	3	0.0234137	1.14334	0.647355	1	1	1	EPC1;
Laminin-10 complex	1	3	0.0234137	1.14334	0.647355	1	1	1	LAMC1;
TSC1-TSC2 complex	1	3	0.0234137	1.14334	0.647355	1	1	1	TSC1;
Vesicular fraction	1	3	0.0234137	1.14334	0.647355	1	1	1	STEAP2;
Clathrin coat	1	3	0.0234137	1.14334	0.647355	1	1	1	CLTC;
Fibril	1	3	0.0234137	1.14334	0.647355	1	1	1	SNCA;
Laminin-1 complex	1	3	0.0234137	1.14334	0.647355	1	1	1	LAMC1;
Slx1-Slx4 complex	1	3	0.0234137	1.14334	0.647355	1	1	1	SLX4;
Extrinsic to plasma membrane	1	3	0.0234137	1.14334	0.647355	1	1	1	USP8;
SAGA complex	1	3	0.0234137	1.14334	0.647355	1	1	1	ATXN7L3;
Synaptosome	1	3	0.0234137	1.14334	0.647355	1	1	1	DTNBP1;
Nuclear inclusion body	1	3	0.0234137	1.14334	0.647355	1	1	1	ATXN1;
Exocytic vesicle	1	3	0.0234137	1.14334	0.647355	1	1	1	RAB27A;
Autophagic vacuole membrane	1	3	0.0234137	1.14334	0.647355	1	1	1	GABARAPL2;
Clathrin sculpted acetylcholine transport vesicle membrane	1	3	0.0234137	1.14334	0.647355	1	1	1	SYT1;
APC-Axin-1-beta-catenin complex	1	3	0.0234137	1.14334	0.647355	1	1	1	AXIN1;
Chromaffin granule	1	3	0.0234137	1.14334	0.647355	1	1	1	SYT1;
Oncostatin-M receptor complex	1	3	0.0234137	1.14334	0.647355	1	1	1	OSM;
Lamin fiLament	1	3	0.0234137	1.14334	0.647355	1	1	1	LMNB1;
Glycosylphosphatidylinositol-N-acetylglucosaminyltransferase (GPI-GnT) complex	1	3	0.0234137	1.14334	0.647355	1	1	1	PIGA;
Extrinsic to external side of plasma membrane	1	3	0.0234137	1.14334	0.647355	1	1	1	SERPINE2;
ULK1-ATG13-FIP200 complex	1	3	0.0234137	1.14334	0.647355	1	1	1	RB1CC1;
Pore complex	1	3	0.0234137	1.14334	0.647355	1	1	1	VDAC1;
RNA-induced silencing complex	1	3	0.0234137	1.14334	0.647355	1	1	1	DICER1;
Apical junction complex	1	3	0.0234137	1.14334	0.647355	1	1	1	TJP1;
Laminin-11 complex	1	3	0.0234137	1.14334	0.647355	1	1	1	LAMC1;
Clathrin-coated endocytic vesicle	1	3	0.0234137	1.14334	0.647355	1	1	1	CTLA4;
Heterochromatin	1	3	0.0234137	1.14334	0.647355	1	1	1	SALL1;
Cohesin complex	1	3	0.0234137	1.14334	0.647355	1	1	1	RAD21;
Interleukin-1 receptor complex	1	3	0.0234137	1.14334	0.647355	1	1	1	IRAK1;
Mitochondrial respiratory chain complex III	1	3	0.0234137	1.14334	0.647355	1	1	1	UQCRFS1;
Microfibril	1	3	0.0234137	1.14334	0.647355	1	1	1	FBN1;
Nuclear part	1	3	0.0234137	1.14334	0.647355	1	1	1	NPAT;
Microtubule cytoskeleton	13	47	0.304378	0.942995	0.653881	1	1	1	PPP2CA; FAM110C; LYST; CDC42; PPP2R1A; CEP57; DPYSL2; MAPK1; CLIP1; CLIC4; ALDH9A1; NDRG1; SPAST;
Postsynaptic membrane	2	7	0.0468274	0.977013	0.656659	1	1	1	DLG4; DNM2;
Catenin complex	2	7	0.0468274	0.977013	0.656659	1	1	1	SMAD7; CDH2;
Cortical cytoskeleton	2	7	0.0468274	0.977013	0.656659	1	1	1	DLG4; TRPC4;
Arp2/3 protein complex	2	7	0.0468274	0.977013	0.656659	1	1	1	ARPC1B; ACTR2;
BRCA1-A complex	2	7	0.0468274	0.977013	0.656659	1	1	1	BRCC3; UIMC1;
Basal lamina	2	7	0.0468274	0.977013	0.656659	1	1	1	COLQ; AGRN;
Brush border membrane	2	7	0.0468274	0.977013	0.656659	1	1	1	B4GALT1; SLC22A5;
Golgi stack	2	7	0.0468274	0.977013	0.656659	1	1	1	RAB30; GOLGB1;
WASH complex	2	7	0.0468274	0.977013	0.656659	1	1	1	KIAA1033; CAPZA1;
Kinetochore	25	90	0.585343	0.946771	0.666789	1	1	1	MED21; CDC27; NUP43; TAF1; ACTA1; DYNC1I1; SMARCA4; SMARCD1; GTF2A1; SMARCC2; PAFAH1B1; SEH1L; CLIP1; NDEL1; CLASP1; GTF2E1; CSNK1A1; NEK2; ZWILCH; MIS12; FLOT1; SEC13; SMARCC1; KNTC1; SUMO3;
Holo TFIIH complex	3	11	0.0702412	0.93154	0.670339	1	1	1	CCNH; GTF2H1; CDK7;
Microvillus	3	11	0.0702412	0.93154	0.670339	1	1	1	MYO1C; CLIC4; MSN;
Desmosome	3	11	0.0702412	0.93154	0.670339	1	1	1	PKP4; B4GALT1; PKP2;
Intermediate filament cytoskeleton	3	11	0.0702412	0.93154	0.670339	1	1	1	VIM; SEC62; BAG1;
Endoplasmic reticulum membrane	42	150	0.983376	0.954234	0.671701	1	1	1	BCAP29; RTN4; ASPH; MIA3; SLC33A1; VMA21; ACO1; AGPAT9; CASP7; MSMO1; ORMDL1; COL4A3BP; CYP26B1; KDSR; LMAN2L; SLC9A6; VAPB; PKD2; CYP2U1; PIGA; SLC35D1; G6PC; BCAP31; NECAB3; TMX1; FMO2; ABCB9; CYP39A1; SEC22A; MRVI1; PLP2; DHCR24; LMAN1; MLANA; OSBPL3; SHC1; CTDNEP1; KTN1; CYP3A5; HTRA2; CISD2; PIGB;
Sarcomere	4	15	0.0936549	0.910303	0.683888	1	1	1	ACTC1; ACTA1; MYH4; MYBPC3;
Chromosome	16	59	0.37462	0.92446	0.693202	1	1	1	PPP2CA; ZBTB18; RAD21; STAG2; WAPAL; INO80D; PPP2R1A; PPP2R5C; CBX5; PPP2R2A; PPP2R5A; RUVBL1; H2AFY; INO80C; INO80; PPP2R5E;
Mitochondrial membrane	15	56	0.351206	0.91314	0.710362	1	1	1	SLC25A3; MARCH5; NNT; CASP7; BCL2; MFN2; SLC25A27; SYBU; ACTN2; ACTN1; UQCR10; CPT1A; PEMT; BNIP3; HK1;
Nuclear pore	11	42	0.257551	0.893011	0.72715	1	1	1	AGFG1; KPNA1; KPNA3; NUP50; EIF5A; IPO7; RANBP3; XPO7; IPO4; KPNB1; NUTF2;
Sarcolemma	2	8	0.0468274	0.855039	0.731667	1	1	1	ITGB1; ALOX12;
Integral to membrane of membrane fraction	2	8	0.0468274	0.855039	0.731667	1	1	1	AMFR; MLC1;
Microtubule basal body	2	8	0.0468274	0.855039	0.731667	1	1	1	PKD2; RPGRIP1L;
Growth cone	2	8	0.0468274	0.855039	0.731667	1	1	1	OTX2; SNCA;
Z disc	2	8	0.0468274	0.855039	0.731667	1	1	1	DES; SORBS2;
Muscle thin filament tropomyosin	1	4	0.0234137	0.858221	0.75087	1	1	1	TPM3;
Cul4B-RING ubiquitin ligase complex	1	4	0.0234137	0.858221	0.75087	1	1	1	RBX1;
Striated muscle thin filament	1	4	0.0234137	0.858221	0.75087	1	1	1	ACTA1;
Proteasome core complex	1	4	0.0234137	0.858221	0.75087	1	1	1	PSMF1;
Dynactin complex	1	4	0.0234137	0.858221	0.75087	1	1	1	ACTR1A;
Mitochondrial alpha-ketoglutarate dehydrogenase complex	1	4	0.0234137	0.858221	0.75087	1	1	1	BCKDHA;
Plasma membrane enriched fraction	1	4	0.0234137	0.858221	0.75087	1	1	1	SNAP23;
A band	1	4	0.0234137	0.858221	0.75087	1	1	1	MYBPC3;
Photoreceptor inner segment	1	4	0.0234137	0.858221	0.75087	1	1	1	GNAT1;
Secretory granule membrane	1	4	0.0234137	0.858221	0.75087	1	1	1	SLC30A5;
DNA-dependent protein kinase-DNA ligase 4 complex	1	4	0.0234137	0.858221	0.75087	1	1	1	XRCC6BP1;
Zonula adherens	1	4	0.0234137	0.858221	0.75087	1	1	1	PLEKHA7;
Death-inducing signaling complex	1	4	0.0234137	0.858221	0.75087	1	1	1	CASP8;
Spindle midzone	1	4	0.0234137	0.858221	0.75087	1	1	1	ARL8B;
Fanconi anaemia nuclear complex	1	4	0.0234137	0.858221	0.75087	1	1	1	STRA13;
Vesicle	1	4	0.0234137	0.858221	0.75087	1	1	1	SLC30A7;
Synaptonemal complex	1	4	0.0234137	0.858221	0.75087	1	1	1	UBE2I;
MIS12/MIND type complex	1	4	0.0234137	0.858221	0.75087	1	1	1	MIS12;
Lipid particle	1	4	0.0234137	0.858221	0.75087	1	1	1	CAV1;
Nuclear RNA export factor complex	1	4	0.0234137	0.858221	0.75087	1	1	1	ATXN1;
Collagen	1	4	0.0234137	0.858221	0.75087	1	1	1	COL19A1;
Protein complex	17	65	0.398033	0.891551	0.755933	1	1	1	PRKAR1A; TSC1; BCL10; HMGB2; DZIP1; HIGD1A; TRMT112; WIPI2; SSX2IP; NEK2; PPP1CC; CCDC113; GCH1; MYH9; TCF3; CEP250; CISD2;
Microsome	42	156	0.983376	0.917535	0.773925	1	1	1	PNPLA6; SSR1; APPL1; PI4K2B; ELOVL3; CHPT1; CYP26B1; DNAJA2; IGF1R; INSR; KLC1; SLC9A6; LPGAT1; TNKS2; URI1; CYP2U1; LCLAT1; SNX27; HSPA13; SSR3; ACSL6; GPRC5A; TMX1; ELOVL6; FMO2; CABP1; CYP39A1; CDS1; POMGNT1; TMED10; SH3GLB1; CTSH; RAB11FIP5; SDCBP; STX2; CFL1; ESYT1; SC5D; SYPL1; TMED2; CYP3A5; EBPL;
Chromosome, telomeric region	4	17	0.0936549	0.803271	0.781551	1	1	1	H2AFX; TERF2; CHEK1; RAD17;
Coated pit	3	13	0.0702412	0.788336	0.783063	1	1	1	TFRC; DAB2; LDLR;
Basement membrane	5	21	0.117069	0.81252	0.78339	1	1	1	FBN1; LAMC1; EFEMP2; THBS4; NID2;
Golgi transport complex	2	9	0.0468274	0.76014	0.792229	1	1	1	GOLGA3; COG3;
Mitochondrial inner membrane presequence translocase complex	2	9	0.0468274	0.76014	0.792229	1	1	1	TIMM8B; TIMM17A;
Basolateral membrane	2	9	0.0468274	0.76014	0.792229	1	1	1	KCNJ15; ATP2B4;
Mitochondrial matrix	20	79	0.468274	0.862953	0.818624	1	1	1	ETFA; HAGH; ATP5A1; ALAS1; NR3C1; NFS1; SIRT4; ETFB; ALDH4A1; FXN; GOT2; CPS1; HADH; HADHA; HIBCH; SHMT2; PC; CCAR2; MARS2; TFAM;
Photoreceptor outer segment	1	5	0.0234137	0.68692	0.824005	1	1	1	GNAT1;
Spectrin-associated cytoskeleton	1	5	0.0234137	0.68692	0.824005	1	1	1	ANK1;
Protein-DNA complex	1	5	0.0234137	0.68692	0.824005	1	1	1	TCF7L2;
THO complex	1	5	0.0234137	0.68692	0.824005	1	1	1	THOC1;
Golgi-associated vesicle membrane	1	5	0.0234137	0.68692	0.824005	1	1	1	GJA1;
Mre11 complex	1	5	0.0234137	0.68692	0.824005	1	1	1	TERF2;
Proton-transporting two-sector ATPase complex	1	5	0.0234137	0.68692	0.824005	1	1	1	ATP6V1E1;
SUN-KASH complex	1	5	0.0234137	0.68692	0.824005	1	1	1	SUN1;
MMXD complex	1	5	0.0234137	0.68692	0.824005	1	1	1	SLC25A5;
Histone acetyltransferase complex	1	5	0.0234137	0.68692	0.824005	1	1	1	KAT7;
Paraspeckles	1	5	0.0234137	0.68692	0.824005	1	1	1	NONO;
Lipopolysaccharide receptor complex	1	5	0.0234137	0.68692	0.824005	1	1	1	BCL10;
Collagen type IV	1	5	0.0234137	0.68692	0.824005	1	1	1	COL4A5;
Presynaptic membrane	1	5	0.0234137	0.68692	0.824005	1	1	1	SNCAIP;
Pericentriolar material	1	5	0.0234137	0.68692	0.824005	1	1	1	TNKS2;
Cortical actin cytoskeleton	1	5	0.0234137	0.68692	0.824005	1	1	1	SHROOM2;
Keratin filament	1	5	0.0234137	0.68692	0.824005	1	1	1	TCHP;
Cilium axoneme	1	5	0.0234137	0.68692	0.824005	1	1	1	RPGRIP1L;
Myofibril	1	5	0.0234137	0.68692	0.824005	1	1	1	MYH4;
THO complex part of transcription export complex	1	5	0.0234137	0.68692	0.824005	1	1	1	THOC1;
mRNA cap binding complex	1	5	0.0234137	0.68692	0.824005	1	1	1	EIF4E;
Connexon complex	1	5	0.0234137	0.68692	0.824005	1	1	1	GJA1;
Rough endoplasmic reticulum	1	5	0.0234137	0.68692	0.824005	1	1	1	STAU1;
NuA4 histone acetyltransferase complex	3	14	0.0702412	0.732067	0.826243	1	1	1	EPC1; YEATS4; RUVBL1;
Transcription factor TFTC complex	3	14	0.0702412	0.732067	0.826243	1	1	1	TAF4; TAF12; TAF10;
Myosin complex	2	10	0.0468274	0.684202	0.840364	1	1	1	FILIP1L; MYH10;
Cilium	2	10	0.0468274	0.684202	0.840364	1	1	1	RPGRIP1L; GLI3;
Nuclear inner membrane	2	10	0.0468274	0.684202	0.840364	1	1	1	SMAD1; LEMD3;
Dystrophin-associated glycoprotein complex	2	10	0.0468274	0.684202	0.840364	1	1	1	SGCE; SNTB2;
Integral to plasma membrane	261	934	6.11098	0.952199	0.844004	1	1	1	CCR7; SYNGR2; TFRC; ADORA2A; CLDN4; FZD10; HAS2; JTB; SLC25A3; ADCY3; ADRB1; ATP8B1; CD69; CHRM2; CHRM5; FASLG; GABRA3; GLRA1; HAS3; ITGAV; MMD; MPP1; PTPRJ; PTPRK; DDR2; DLL1; NRXN3; PTPRD; CSF1R; CTLA4; GABRA1; NRG3; PRKD1; SLC33A1; GABRB2; JAG1; LANCL1; LIFR; FRS2; TNFSF11; CLEC1A; GPR22; HTR2A; LAMP1; LPAR1; MPP2; MRC1; SLC25A4; TACR3; CNTNAP1; KCNJ2; THBD; BACE1; LYVE1; MMP15; NRXN1; TSPAN9;…
Platelet alpha granule lumen	8	35	0.18731	0.779584	0.849125	1	1	1	VEGFC; THBS1; IGF1; APP; VEGFA; THBS4; PDGFA; THBS2;
Cytoplasmic membrane-bounded vesicle	4	19	0.0936549	0.718761	0.853548	1	1	1	TFRC; USP14; TAOK2; PALM;
Stored secretory granule	4	19	0.0936549	0.718761	0.853548	1	1	1	THBS1; PAM; VEGFA; SLC30A5;
Others	12	51	0.280965	0.80225	0.858176	1	1	1	APPL1; SLC17A7; ST3GAL6; DES; KIF23; SYTL4; HSPA9; SEC23A; SLC30A5; PGK1; SNX4; GAS1;
Muscle myosin complex	3	15	0.0702412	0.683295	0.861832	1	1	1	MYH1; MYH4; MYH11;
Pre-snoRNP complex	1	6	0.0234137	0.572623	0.875673	1	1	1	ZNHIT6;
Axoneme	1	6	0.0234137	0.572623	0.875673	1	1	1	CYS1;
Secretory vesicle (None)	1	6	0.0234137	0.572623	0.875673	1	1	1	CYB561;
Golgi vesicle	1	6	0.0234137	0.572623	0.875673	1	1	1	SYPL1;
Aggresome	1	6	0.0234137	0.572623	0.875673	1	1	1	SEC62;
COPI vesicle coat	1	6	0.0234137	0.572623	0.875673	1	1	1	COPZ1;
Inclusion body	1	6	0.0234137	0.572623	0.875673	1	1	1	BAG5;
Mitochondrial outer membrane translocase complex	1	6	0.0234137	0.572623	0.875673	1	1	1	TOMM20;
Cytoplasmic dynein complex	1	6	0.0234137	0.572623	0.875673	1	1	1	DYNC1LI2;
Golgi-associated vesicle	1	6	0.0234137	0.572623	0.875673	1	1	1	ADAM10;
Costamere	1	6	0.0234137	0.572623	0.875673	1	1	1	SVIL;
I band	1	6	0.0234137	0.572623	0.875673	1	1	1	RYR1;
Telomerase holoenzyme complex	1	6	0.0234137	0.572623	0.875673	1	1	1	PTGES3;
Signal recognition particle, endoplasmic reticulum targeting	1	6	0.0234137	0.572623	0.875673	1	1	1	SRP72;
Integral to mitochondrial outer membrane	1	6	0.0234137	0.572623	0.875673	1	1	1	BNIP3;
Platelet alpha granule membrane	2	11	0.0468274	0.622058	0.878147	1	1	1	SNCA; ITGB3;
Integral to peroxisomal membrane	2	11	0.0468274	0.622058	0.878147	1	1	1	PEX3; PEX13;
Peroxisomal matrix	2	11	0.0468274	0.622058	0.878147	1	1	1	FAR1; PEX5;
Soluble fraction	46	180	1.07703	0.870919	0.88732	1	1	1	FABP4; KLK12; PPP2CA; AARS; ADM; EBAG9; FMR1; GRK5; NETO1; NSMAF; IAPP; PCSK6; PTPN12; PDE4B; HMGCS1; PDE4D; IARS; IPO7; PPP1R11; PPP2R1A; SH2D2A; TNFSF13B; CSGALNACT1; JAKMIP1; LRP8; TNFSF10; CLIC4; PCSK2; CTDSP2; PXN; STAC; UBR5; THTPA; TAC3; IDE; PDE4A; CALCB; EFNB1; EPHA3; SORD; STX2; CTTN; ARRB1; RAB3GAP1; ST6GALNAC4; SRR;
Ribonucleoprotein complex	15	65	0.351206	0.786725	0.896535	1	1	1	DDX5; HNRNPA3; ERG; SYNCRIP; HNRNPA1; ATXN2; HSPA8; NPM1; JAKMIP1; TROVE2; HNRNPD; HNRNPU; YBX1; SLBP; CELF1;
Apical plasma membrane	9	42	0.210723	0.730793	0.906385	1	1	1	PFKM; ATP8B1; NRG1; SLC30A5; SLC22A18; CAV1; SLC22A5; SLC34A2; SLC23A2;
Mitochondrial intermembrane space	2	12	0.0468274	0.570263	0.907507	1	1	1	CYCS; HTRA2;
STAGA complex	2	12	0.0468274	0.570263	0.907507	1	1	1	TAF12; TAF10;
Neuron projection	2	12	0.0468274	0.570263	0.907507	1	1	1	NRCAM; DTNBP1;
T cell receptor complex	2	12	0.0468274	0.570263	0.907507	1	1	1	BCL10; CARD11;
HOPS complex	2	12	0.0468274	0.570263	0.907507	1	1	1	AKTIP; HOOK1;
Fibrinogen complex	1	7	0.0234137	0.490937	0.912176	1	1	1	THBS1;
U7 snRNP	1	7	0.0234137	0.490937	0.912176	1	1	1	LSM11;
ATP-binding cassette (ABC) transporter complex	1	7	0.0234137	0.490937	0.912176	1	1	1	ABCD2;
Unconventional myosin complex	1	7	0.0234137	0.490937	0.912176	1	1	1	MYO1C;
Integrator complex	2	13	0.0468274	0.52643	0.930134	1	1	1	INTS6; INTS8;
DNA-directed RNA polymerase II, core complex	2	13	0.0468274	0.52643	0.930134	1	1	1	URI1; PPARGC1A;
Extrinsic to membrane	2	13	0.0468274	0.52643	0.930134	1	1	1	CNTFR; WDFY3;
Anaphase-promoting complex	3	18	0.0702412	0.569475	0.933009	1	1	1	ANAPC7; CDC27; CDC23;
Peroxisome	26	111	0.608757	0.798363	0.933256	1	1	1	ACOX1; IDH1; PEX3; PEX5L; AOC1; NBR1; PEX13; PEX5; FRMD4A; MFAP3L; TRIM37; ACSL1; AKAP11; HAO1; ABCD2; IDE; PRKD3; CRAT; DDX3X; ECI2; GSTK1; PECR; PEX19; SLC25A20; SMOX; SPAST;
Mitochondrial respiratory chain	1	8	0.0234137	0.429646	0.937963	1	1	1	NNT;
Transcription export complex	1	8	0.0234137	0.429646	0.937963	1	1	1	THOC1;
HAUS complex	1	8	0.0234137	0.429646	0.937963	1	1	1	HAUS8;
Internal side of plasma membrane	1	8	0.0234137	0.429646	0.937963	1	1	1	CACNB4;
Nuclear telomere cap complex	1	8	0.0234137	0.429646	0.937963	1	1	1	TERF2;
Proteasome regulatory particle	1	8	0.0234137	0.429646	0.937963	1	1	1	PSMD7;
Chromosome, centromeric region	3	19	0.0702412	0.539519	0.947908	1	1	1	CTCF; PPP2R1A; PPP2R5C;
Endoplasmic reticulum lumen	4	24	0.0936549	0.569081	0.951391	1	1	1	PDIA6; RCN1; ERLEC1; PDIA5;
U12-type spliceosomal complex	1	9	0.0234137	0.381961	0.956179	1	1	1	DHX15;
SNARE complex	1	9	0.0234137	0.381961	0.956179	1	1	1	STX5;
Cis-Golgi network	1	9	0.0234137	0.381961	0.956179	1	1	1	TRAPPC8;
Cajal body	3	21	0.0702412	0.488161	0.9689	1	1	1	SNRPC; NPAT; OIP5;
Mitochondrial proton-transporting ATP synthase, catalytic core	1	10	0.0234137	0.343803	0.969048	1	1	1	ATP5G3;
Intermediate filament	6	36	0.140482	0.568687	0.974025	1	1	1	VIM; DES; CLIP1; KRT1; NCKIPSD; PNN;
Transcription elongation factor complex	1	11	0.0234137	0.312576	0.978138	1	1	1	ELL2;
