# Supplementary material for: Mir-139-5p inhibits glioma cell proliferation and progression by targeting GABRA1
Source: J Transl Med. 2021 May 17;19:213. doi: 10.1186/s12967-021-02880-9 (PMC8130534; doi:10.1186/s12967-021-02880-9)
Supplement: Supplementary file 5 — Additional file 5: GO enrichment of DEMs(MF) [file 12967_2021_2880_MOESM5_ESM.xlsx]

## Sheet: Molecular function
Dataset: GO enrichment of DEMs
Enrichment analysis: Molecular function
Number of genes in the dataset: 5147
Number of genes in the dataset (which are available in Molecular function database) :5036
Number of genes in background: 18125
						Corrected p-values
Molecular function	No. of genes in the dataset	No.of genes in the background dataset	Percentage of genes	Fold enrichment	P-value (Hypergeometric test)	Bonferroni method	BH method	Q-value (Storey-Tibshirani method)	Mapped gene names
Transcription factor activity	357	842	7.08896	1.526	8.05038e-21	1.80329e-18	1.80329e-18	5.27964e-18	BANP; DLX1; FOXQ1; HOXA10; IRF6; KLF13; KLF5; NPAS2; PBX3; PHF1; STAT4; ADNP; ARX; BBX; ELF3; ELK3; GATA6; HOXC4; HSF1; KLF6; KLF7; LHX8; MYCL; MYT1; MYT1L; PAX5; PAX6; POU3F3; RARB; SATB1; SMAD4; SOX12; TFAP2A; USF2; ZFP36L1; AFF1; CDCA7L; CIC; E2F3; EN2; EOMES; EVX2; FOSL2; FOXG1; GATA2; HAND1; HAND2; HOXB8; IKZF4; KLF2; LBX1; LMO2; MEF2D; NFIA; NFIB; NFIX; NKX2-3; PAX3; PAX9; PHTF2; PTF1A; RNF…
Ubiquitin-specific protease activity	162	377	3.21684	1.54661	1.22042e-10	2.73375e-08	1.02301e-08	2.99515e-08	HECTD2; AMFR; CUL3; FBXO42; OTUB2; RNF152; USP25; ATXN3; DTX2; FBXW7; MARCH4; MYLIP; PCGF3; RNF38; UBE2Z; USP28; USP45; WWP2; RNF182; FBXO3; PSMA4; DET1; FBXL17; FBXO33; HERC4; RNF123; FBXO11; SKP2; UBE2D3; WWP1; RNF114; UBE2G1; UBE2Q1; PJA1; RCHY1; UBA6; UBE2D1; USP53; ZNRF2; DDI2; FBXL3; NEDD4; RNF145; RNF146; UBTD2; USP24; FBXO30; BTRC; EGLN1; EGLN2; FBXO17; FBXO21; HECTD1; PSMD7; RBBP6; RFWD2…
Protein serine/threonine kinase activity	135	301	2.6807	1.61427	1.3701e-10	3.06903e-08	1.02301e-08	2.99515e-08	CDK13; PLK3; PRKAG2; MAP3K12; MAP3K2; MAP3K4; PRKAR1A; PRPF4B; ROCK2; SGK3; STK17B; STK39; STRADB; AURKA; CAMK2A; CASK; GRK5; HIPK3; LATS2; PRKAR1B; RPS6KA4; SIK1; EIF2AK2; CSNK1G2; MAP3K10; PKN2; PRKD1; RPS6KA3; TSSK1B; MAP2K3; MAPK10; HUNK; WNK4; NEK6; NEK7; NUAK2; PAK2; STK4; WNK1; BMP2K; CDK14; CDK19; MAPK4; MYLK; PRKACB; TRIB2; AKT3; CDK17; CDK8; CHEK1; COL4A3BP; IKBKB; IRAK2; MAPK8; MKNK1; …
GTPase activity	97	222	1.92613	1.57266	2.39857e-07	5.37281e-05	1.3432e-05	3.93261e-05	ARL8B; GNAI1; RAC1; RAP1A; ARL1; GSPT1; RAB11A; RAB22A; RAB6A; RAB8B; RHOC; DNAJC27; GNAQ; RAB3B; RAP1B; RAB33B; ARL4A; GNAS; KRAS; RHEB; TRIM23; ARL5A; GNG12; RAB14; SEPT8; RAB39B; RAP2B; RRAS2; CDC42; DIRAS2; RAB5C; RHOF; ARL2; ARL3; GNA12; GNAI3; GPN1; RAB40A; RAB4B; RAB9B; RAP2C; SEPT11; SEPT2; ARL4C; GNB5; NKIRAS1; RRAGD; SAR1B; RAB1A; RAB30; RAB34; RND2; RAB21; RAB37; RHOA; GNAT1; RAP2A; RH…
Receptor signaling complex scaffold activity	130	322	2.58141	1.45311	6.04625e-07	0.000135436	2.53121e-05	7.41085e-05	GRASP; PLEKHA5; YWHAH; BCL7A; APPL1; CD2AP; LYST; NSMAF; PIK3AP1; PLEKHA1; RHPN2; SOCS5; TOB1; TRAF3; YWHAZ; STXBP4; SOCS2; BCL10; CARD11; NDFIP1; RAB11FIP2; SOCS1; TAB2; CASKIN1; HRK; PELI1; SOCS6; FAF1; FRS2; PIP5KL1; CCM2; EDARADD; MARCKSL1; PARD6B; SH3BGR; KPNA6; LAT; PLEKHA6; SH3BP4; SORBS2; STAM2; SLA; ADAP1; BCL2; BCL2L2; CARD10; CBLC; CRK; CRKL; IRS1; LAMTOR3; NRBP1; PAG1; PIK3R1; SH2D2A;…
Transcription regulator activity	294	832	5.83797	1.27182	6.78003e-07	0.000151873	2.53121e-05	7.41085e-05	COPS2; KLF13; LMO3; MED21; PYGO2; TSC22D4; C11orf30; CCNH; EID1; HDAC2; ID2; LHX2; PHF6; PRPF4B; SSBP2; ZBTB18; BAZ2B; BCL11B; BTG2; DRGX; FHL3; GRHL1; HIVEP1; KAT2B; KBTBD8; KLF4; MTA3; MYCBP2; PIAS4; RFX1; RNF4; RPS6KA4; RSBN1; SERTAD3; SKOR1; SMAD7; SNAPC1; TGIF1; ZBTB40; MED13; RNF168; LUC7L3; NKX6-1; ZNF688; BACH1; COPS3; GMCL1; KDM5B; MBTD1; MYBL1; TCEB1; TRIM32; ZBTB38; CNOT8; GLIS2; MSX1;…
Receptor binding	58	129	1.15171	1.61835	2.14313e-05	0.00480061	0.000685801	0.00200788	CD274; DKK3; EBAG9; FASLG; SEMA3A; NTF3; TGFBI; MTUS1; TNFSF11; PNRC2; PROK2; WBP2; APLN; BDNF; EFNB2; IHH; NXPH1; SEMA6D; SLIT2; WIF1; WNT10B; WNT3A; WNT4; WNT7A; PDCD1LG2; TRIP11; UTS2B; BMP3; INHBA; INHBB; JAKMIP1; TNF; TNFSF10; EFNA1; ENSA; EFNA3; WNT2B; WNT9B; BMP5; DKK2; ACRV1; SEMA4C; SLIT1; BMP6; CD276; DIAPH2; DLL4; EFNB1; JAG2; PHIP; TMED1; BMP2; GPHN; EFNA5; EFNB3; TNFSF4; WNT9A; ENOX2;
Protein serine/threonine phosphatase activity	24	44	0.476569	1.96351	0.000164019	0.0367402	0.00459252	0.0134459	PPP2CA; PPP2CB; PPP3CB; PPP1R3A; PPM1B; PPP1CB; PDPR; PPM1D; PPM1E; PPP2R1A; PPP6C; PPP4R2; PSPH; PPTC7; PPP1CC; PPP4C; PPP2R2A; PPP2R2C; PPP2R5A; DUSP15; PPM1F; PPP1R10; PPP3CA; PDP1;
Cytoskeletal protein binding	85	218	1.68785	1.40341	0.000206696	0.0462998	0.00514442	0.0150618	DBN1; TPM3; KBTBD2; MID1IP1; UBE2Q2; FAM110C; FMN2; WASL; CORO2B; ACTL7A; CKAP5; SESTD1; ARPC1B; CFL2; CNN2; LASP1; MAP7; TMOD1; ADD3; CLIP3; KLHL20; TRIOBP; PLEKHH1; PLEKHH3; KLHL18; KRTAP4-4; MAP4; NEBL; CALD1; CLIP4; CNN1; DPYSL2; FRMD4A; KLHL2; MAPRE3; KLHDC8A; KLHL3; RDX; CKAP4; CLASP1; CNN3; CORO1C; FHOD1; FLII; RANBP9; ACTN2; FNBP1L; KLHL17; TMOD3; ERC2; PCM1; TMSB10; ACTN1; DCX; FHOD3; FL…
Receptor signaling protein serine/threonine kinase activity	10	14	0.19857	2.57151	0.000857602	0.192103	0.0192103	0.0562436	BMPR1A; ACVR1C; TGFBR2; ACVR2A; ACVR2B; BMPR2; ACVR1; TGFBR1; BMPR1B; ADRBK2;
Sialyltransferase activity	12	19	0.238284	2.2738	0.00135363	0.303214	0.0275649	0.0807042	ST6GAL2; ST3GAL6; ST6GAL1; ST8SIA3; ST6GALNAC3; ST6GALNAC6; ST8SIA2; ST8SIA5; ST3GAL3; ST3GAL1; ST6GALNAC4; ST6GALNAC5;
Guanyl-nucleotide exchange factor activity	46	112	0.913423	1.47838	0.00162208	0.363346	0.0302788	0.0886499	PLEKHG7; ARHGEF10; ARHGEF17; DOCK9; KALRN; RGL1; NGEF; VAV3; ARHGEF12; RALGPS2; RASGRP1; ARHGEF10L; FGD1; FGD4; PSD3; CYTH1; RAPGEF2; RASGEF1B; SOS2; SWAP70; ARHGEF28; ARHGEF3; FGD5; GBF1; IQSEC1; RAPGEF4; RAPGEFL1; RASD1; SOS1; ARFGEF1; ARHGEF26; ARHGEF4; ARHGEF18; RAPGEF5; ARHGEF11; MCF2L; MCF2; RCC1; CYTH3; ARHGEF1; PLEKHG3; RALGPS1; RAPGEF1; PLCE1; BCAR3; NET1;
Lipid binding	8	11	0.158856	2.61841	0.00250536	0.561201	0.0431693	0.126391	DKK3; STARD3NL; CHMP3; PSAP; OSBPL6; OSBPL7; STARD7; OSBPL2;
Protein tyrosine phosphatase activity	14	25	0.277998	2.01612	0.00275505	0.617132	0.0440808	0.129059	PTPN12; PTP4A2; PTP4A3; PTPN3; PTPDC1; PTPN4; PTP4A1; PTPN21; PTPN2; PTPN5; EYA2; PTPN1; PTPN11; PTPN9;
Protein tyrosine/serine/threonine phosphatase activity	17	37	0.337569	1.65416	0.0137964	1	0.206027	0.603203	DUSP1; DUSP5; DUSP14; DUSP8; CDC25A; CDC14A; DUSP2; MTMR3; DUSP4; DUSP18; MTMR1; DUSP16; DUSP15; DUSP6; SSH3; EPM2A; DUSP22;
Phosphoric diester hydrolase activity	14	29	0.277998	1.73813	0.0149561	1	0.209385	0.613036	PDE7A; PDE10A; PDE4B; PDE1B; PDE4D; PDE3B; PDE7B; GPCPD1; ENPP4; PDE12; PDE3A; PDE8B; PDE4A; PDE8A;
Auxiliary transport protein activity	110	333	2.18427	1.18896	0.0192542	1	0.246767	0.722482	ETFA; SLC28A3; TFRC; TIMM8B; GJD2; SSR1; SLC12A5; SLC17A6; SLC24A3; SLC25A32; SLC2A3; SLC32A1; SLC4A10; SLC9A1; TRAK2; VAMP4; TOMM20; SLC16A10; SLC35F5; SLCO3A1; SLC6A14; STX12; STX17; NNAT; SCAMP2; NAPG; SLC15A4; SLC25A22; SLC39A9; SLC41A2; SLC4A4; SLC7A2; SNAP25; VAMP1; VAMP8; VAPB; GJA1; LAPTM4A; PKD2; SLC16A6; SLC16A9; SLC24A2; SLC29A2; SLC39A6; SLC41A1; STX6; TRPV6; GLRA3; SLC13A2; SLC35D1; …
Inward rectifier channel	8	14	0.158856	2.05772	0.0198295	1	0.246767	0.722482	KCNJ2; KCNJ10; KCNJ15; KCNJ6; KCNK12; KCNJ3; KCNK1; KCNJ14;
GTPase activator activity	50	144	0.992851	1.24984	0.0402903	1	0.475001	1	RASA1; ABR; ARHGAP29; IQGAP2; RABGAP1L; RGS17; RGS3; TAGAP; STARD8; ARHGAP24; ARHGAP20; RGS8; RABGAP1; RASA2; SMAP2; ARHGAP36; ARFGAP2; ARHGAP18; CDC42EP2; GPSM3; SIPA1L2; SYDE2; USP6NL; ARAP2; ARHGAP1; ARHGAP12; TBC1D10C; TBC1D17; FAM13B; GIT2; RABEP1; SYDE1; TBC1D12; ARHGAP44; ARHGAP5; BNIP2; RAB11B; RGS6; RAP1GAP; SRGAP2; ARHGAP19; ARHGAP39; IQGAP1; RAB11FIP1; RALBP1; RGS9; TBC1D14; DOCK4; ARH…
Phosphatase regulator activity	8	16	0.158856	1.80066	0.0491856	1	0.550878	1	PPP1R12A; PHACTR2; PHACTR4; PPP2R5C; PPP3R1; TBC1D10C; PHACTR3; PPP1R14B;
Voltage-gated ion channel activity	45	130	0.893566	1.24602	0.0520312	1	0.554999	1	KCNS3; VDAC1; CLCN2; SCN10A; HCN2; CACNA2D1; KCNA4; KCND2; SCN1A; CACNB3; KCNA1; KCNA2; KCND3; KCNH7; CLCN3; CLCN4; KCNQ5; SCN2A; SCN3A; SCN4B; SCN8A; KCNK10; CLCN5; CLCN6; KCNAB3; TPCN1; HCN1; KCNA6; KCTD16; CACNA1I; HCN3; KCND1; SCN2B; CACNB4; CACNG7; CACNB2; KCNS2; KCNV1; SCN7A; VDAC2; VDAC3; CACNG2; KCTD2; SCN1B; SCN3B;
Protein threonine/tyrosine kinase activity	12	28	0.238284	1.5432	0.0621585	1	0.55775	1	TTK; DSTYK; MAP2K4; WEE1; CLK3; SRPK1; DYRK1B; MAP2K1; NEK10; MAP3K8; LMTK2; MAP2K7;
Kinase activity	7	14	0.138999	1.80083	0.0647322	1	0.55775	1	CDK2; SGMS1; KSR1; CDK4; DCAKD; NEK9; MTOR;
Intracellular transporter activity	3	4	0.0595711	2.70155	0.0678983	1	0.55775	1	SUN1; ATG16L1; SEC61A1;
MRNA binding	3	4	0.0595711	2.70155	0.0678983	1	0.55775	1	HNRNPD; UPF2; CELF2;
Regulator of G-protein signaling activity	3	4	0.0595711	2.70155	0.0678983	1	0.55775	1	ARFIP1; RASSF5; PDCL;
Transmembrane receptor protein tyrosine kinase activity	21	56	0.416998	1.35006	0.0728065	1	0.55775	1	DDR2; CSF1R; ERBB2; KIT; EPHA1; EPHA7; FGFR1; FLT3; IGF1R; INSR; RET; EPHA4; ERBB3; MET; EPHA5; PDGFRA; EPHA2; EPHA8; RYK; EPHA3; ROR2;
Ubiquitin binding	5	9	0.0992851	2.00127	0.07389	1	0.55775	1	UBE2W; CUL2; TRIM37; RBCK1; UBXN1;
Sulfotransferase activity	20	53	0.397141	1.35857	0.0741971	1	0.55775	1	CHST1; CHST7; CHST10; TPST1; NFS1; HS3ST5; DSEL; GAL3ST1; HS3ST1; HS3ST3A1; CHST9; UST; CHST8; HS3ST2; HS3ST3B1; HS6ST3; GAL3ST3; CHST14; TPST2; CHST11;
Amino acid transporter activity	2	2	0.0397141	3.59908	0.0771886	1	0.55775	1	SLC7A2; SLC7A8;
Neurotransmitter receptor activity	2	2	0.0397141	3.59908	0.0771886	1	0.55775	1	NRXN1; GRIP1;
Ligand-dependent nuclear receptor activity	14	35	0.277998	1.44025	0.0801681	1	0.561177	1	NR2F1; NR2F2; NR4A3; NR1H2; NR3C1; NR4A2; RORC; NR3C2; NR5A2; NR1H4; AR; NR4A1; RARA; THRB;
RNA binding	114	366	2.2637	1.12109	0.0830645	1	0.563832	1	DAZAP1; DDX42; DHX15; MSI2; PAPOLA; RBM24; AGFG1; CPEB1; DDX5; GRSF1; IGF2BP2; PCBP2; PUM2; SUGP1; CPEB4; DDX3Y; DUS2; ESRP1; FMR1; FXR1; MORC3; NOVA1; RBM47; NXF1; HNRNPA3; MBNL3; PCBP1; SRSF3; LSM5; NONO; NUFIP2; TIA1; AUH; CPSF4; INTS6; RBM25; SNRPC; WBP4; MBNL1; SYNCRIP; HNRNPA1; ATXN2; CPEB2; LSM11; MBNL2; PUF60; QKI; RBM6; SERBP1; SRP72; SRSF10; WBP11; YTHDC1; DAZAP2; MEX3D; ATXN1; DCP2; DD…
Cytoskeletal anchoring activity	15	39	0.297855	1.38483	0.0973946	1	0.641658	1	PPFIA3; AKAP10; AKAP12; PPFIA2; AKAP1; AKAP11; PPFIA1; AKAP2; GDE1; AKAP6; LAD1; PLEC; PPFIBP2; KTN1; NBEA;
Lipid phosphatase activity	11	28	0.218427	1.4147	0.126766	1	0.791948	1	PTEN; MTMR9; SGPP1; PI4K2B; MINPP1; PPAP2A; MTMR6; INPP5A; MTMR1; MTM1; PPAPDC2;
Receptor signaling protein tyrosine phosphatase activity	7	16	0.138999	1.57586	0.127277	1	0.791948	1	PTPRJ; PTPRD; PTPRR; PTPRG; PTPRA; PTPRM; PTPRZ1;
Extracellular matrix structural constituent	53	166	1.05242	1.14925	0.134012	1	0.811315	1	ACAN; COL2A1; COL4A5; ASPN; COL19A1; COL1A2; COL27A1; DMP1; AMBN; RSPO3; COL21A1; MGP; OLFML3; MATN2; TIMP3; COL1A1; THBS1; FBN1; TNFAIP6; CTGF; EMILIN2; COL12A1; COL24A1; LAMC1; SPOCK3; LAMA3; NTN4; SMOC1; TIMP2; FSTL5; SPOCK1; MFAP5; SGCE; EDIL3; EFEMP2; HAPLN2; LINGO2; THBS4; FBLN2; MATN3; HAPLN1; NCAN; AGRN; COL4A1; NID1; THBS2; VCAN; CLEC3A; IMPG1; CRISP3; MFAP3; CHAD; NID2;
Galactosyltransferase activity	14	38	0.277998	1.32658	0.143567	1	0.846287	1	B3GALT2; B4GALT7; GALNT12; B4GALT1; GALNT1; B4GALT6; B4GALT5; GALNT3; GALNT5; GALNT13; B4GALT3; C1GALT1; GALNT10; GALNT9;
Growth factor binding	4	8	0.0794281	1.80179	0.155828	1	0.881468	1	VASN; SOST; GPC4; PDAP1;
Translation regulator activity	33	101	0.655282	1.17618	0.161282	1	0.881468	1	EIF2B1; AGO4; EIF4E; EIF4G3; IGF2BP2; BRMS1L; EIF1; EIF4G2; PRKRIR; ABTB2; ABCF1; EIF2B5; EIF4B; EIF4H; NANOS1; EIF5A2; EIF2S1; PAIP2; EIF2S3; DNAJC3; EIF3J; HBS1L; AGO1; EIF3B; ETF1; METAP2; PPP1R13L; ZNF614; EIF3A; EIF4EBP2; PAIP1; EIF4EBP1; ZC3H7B;
Transporter activity	171	576	3.39555	1.06852	0.16134	1	0.881468	1	SLC10A3; GABARAPL2; KPNA1; KPNA3; NPTX1; NUP50; SEC62; SLC25A3; SLC39A14; TRAPPC8; EXOC5; GABRA3; GOLGA4; NUP43; OSBPL5; RAB23; SLC2A14; SLC37A3; VPS54; ZFYVE21; ARF6; ATP5A1; SLC26A3; NUP35; SLC17A7; SLC38A11; SNX18; ATP6V1G1; TOMM34; CHIC1; IPO9; COG3; KPNA4; KPNA5; LMAN2; NDFIP2; SEC14L1; SEC23IP; SLC25A4; SNX5; VPS26A; NXT2; COPZ1; PEA15; SYNRG; AP2A1; AP2B1; BICD1; CYGB; GORASP2; IPO7; LMAN2…
Intracellular ligand-gated ion channel activity	11	30	0.218427	1.32042	0.186728	1	0.960576	1	RYR2; ITPR1; KCNN4; CLIC4; CLIC5; CNGA3; GLRB; ITPR3; KCNN3; RYR1; RYR3;
Histone binding	2	3	0.0397141	2.40337	0.188685	1	0.960576	1	WDR5; TBL1X;
Protein translocase activity	2	3	0.0397141	2.40337	0.188685	1	0.960576	1	SEC61A2; SEC61A1;
Channel regulator activity	3	6	0.0595711	1.80253	0.215788	1	1	1	KCNIP4; KCNN3; STOM;
Receptor regulator activity	3	6	0.0595711	1.80253	0.215788	1	1	1	TFG; RIC3; ITPRIP;
ATP binding	3	6	0.0595711	1.80253	0.215788	1	1	1	SEPHS1; MKNK1; SLC25A5;
Isomerase activity	15	45	0.297855	1.20023	0.248686	1	1	1	FKBP1A; ACO1; FKBP5; PDIA6; PPIF; RPIA; PIN1; FKBP4; PTGES2; ECI2; FKBP15; FKBP1B; PPIL6; PPIL1; EBPL;
Cell adhesion molecule activity	105	356	2.08499	1.0616	0.250738	1	1	1	CDH20; CLDN4; DLG4; CLDN11; DSC2; DSCAML1; ITGA8; NRXN3; CHL1; CLDN12; CLDN14; PKP4; TJP1; ALCAM; AMIGO1; CADM2; INADL; MDGA1; NEDD9; TSPAN9; AMIGO3; AMOTL1; FAT4; ISLR; ISM2; JPH1; OMG; PCDH17; PCDHA1; PCDHA10; PCDHA11; PCDHA12; PCDHA13; PCDHA2; PCDHA3; PCDHA4; PCDHA5; PCDHA6; PCDHA7; PCDHA8; PCDHA9; PCDHAC1; PCDHAC2; PRPH2; SVEP1; ZYX; BVES; SDC2; SSX2IP; DLG5; FNDC4; PVRL3; STIM2; TSPAN3; CDH1…
Protein binding	55	182	1.09214	1.08777	0.254411	1	1	1	ANAPC7; RTN4; CCNC; CDC27; FHL2; PEX3; PPP1R12C; TSC1; SESN1; BET1; CTNNBIP1; MAPRE1; PTGFRN; SERTAD1; GADD45G; PEX13; PEX5; RNF183; TAB3; AHNAK; NBL1; RBL1; VANGL1; CAV2; FRZB; ING1; NOG; SERINC1; UBE2I; AJUBA; BNIP3L; NECAB3; PRKAB1; STX7; NEURL4; SEMA6A; RCC2; APLP2; CDK6; MLANA; MTPN; PEX19; SH3BP5L; SHC1; VAMP3; LRRC4C; NCKAP1; DTNBP1; PAIP1; PEG10; PPP1R13B; PPP1R2; SEPT7; ANKRD54; APH1A;
Steroid binding	1	1	0.019857	3.59908	0.277848	1	1	1	OSBPL3;
Cofactor binding	1	1	0.019857	3.59908	0.277848	1	1	1	F3;
Pattern recognition receptor activity	1	1	0.019857	3.59908	0.277848	1	1	1	COLEC12;
Peptide transporter activity	1	1	0.019857	3.59908	0.277848	1	1	1	TRPC4AP;
Amine transporter activity	1	1	0.019857	3.59908	0.277848	1	1	1	SLC44A5;
Anion channel activity	1	1	0.019857	3.59908	0.277848	1	1	1	UCP3;
Adenylate cyclase activity	4	10	0.0794281	1.44179	0.292392	1	1	1	ADCY2; ADCY3; ADCY9; ADCY6;
Mannosyltransferase activity	4	10	0.0794281	1.44179	0.292392	1	1	1	POMGNT1; ALG2; PIGM; PIGB;
Kinase regulator activity	8	23	0.158856	1.25287	0.294224	1	1	1	CDK5R1; CDKN1C; CCNG1; CDKN1A; ABI2; CDKN1B; JKAMP; SH3BP5;
Metal ion binding	3	7	0.0595711	1.5454	0.303301	1	1	1	CYB561D1; TRIM3; ZCCHC11;
Endonuclease activity	3	7	0.0595711	1.5454	0.303301	1	1	1	CNOT6; APEX2; TSEN54;
Palmitoyltransferase activity	3	7	0.0595711	1.5454	0.303301	1	1	1	SPTLC1; CPT1A; ZDHHC8;
DNA-methyltransferase activity	2	4	0.0397141	1.80403	0.309471	1	1	1	DNMT3B; DNMT3A;
Sugar-phosphatase activity	2	4	0.0397141	1.80403	0.309471	1	1	1	COQ2; G6PC3;
Protein transporter activity	2	4	0.0397141	1.80403	0.309471	1	1	1	VPS37B; AP3M1;
Heat shock protein activity	9	27	0.178713	1.20058	0.324816	1	1	1	DNAJB1; HSF2; CDC37L1; DNAJB4; HSPA4L; HSPA8; DNAJB5; HSPH1; HSPB8;
Fucosyltransferase activity	4	11	0.0794281	1.31084	0.36566	1	1	1	FUT11; FUT4; FUT9; FUT10;
Transcription cofactor activity	3	8	0.0595711	1.35246	0.391785	1	1	1	DCAF6; TP53INP1; SFMBT1;
Enzyme inhibitor activity	3	8	0.0595711	1.35246	0.391785	1	1	1	TRIAP1; RECK; PPP1R11;
Aminopeptidase activity	9	29	0.178713	1.11781	0.415659	1	1	1	DPP10; DPP8; ABHD5; METAP1; NPEPL1; IMMP2L; DNPEP; NPEPPS; RNPEPL1;
Calcium ion binding	53	185	1.05242	1.03123	0.423611	1	1	1	MYL12A; RCN2; TPT1; VSNL1; CALN1; S100A2; SYT1; DLL1; STRN3; CARHSP1; NELL2; S100A10; PVALB; FKBP7; RCN1; ANXA11; CALU; CHP1; RASEF; SYT3; SYT4; SMOC1; SMOC2; STC1; CALB1; CALM2; MCTP1; UNC13A; NCS1; ANXA7; GCA; PDCD6; CABP1; REPS1; UNC13C; AIF1L; KCNIP3; NECAB1; S100B; HPCAL4; MEGF9; ANXA4; ANXA5; CALCB; CASQ2; LCP1; SRI; CALM1; CIB2; ESYT1; NCALD; CCAR2; GNPTAB;
Apoptotic protease activator activity	2	5	0.0397141	1.44394	0.42578	1	1	1	AKTIP; DRAM1;
Protein kinase binding	2	5	0.0397141	1.44394	0.42578	1	1	1	PKIA; ABI2;
Motor activity	23	79	0.456712	1.04816	0.437817	1	1	1	DYNLL1; MYO1B; DYNLL2; DYNC1I1; MYH1; MYO1C; KIF21A; KIF23; KIF5A; KIF5C; KLC1; KIF13A; MYO10; ELMO1; MOSPD3; DYNC1I2; KIF2A; KIF13B; KIF26A; KIF3A; MYO1E; MYO9B; MYO19;
Lipase activity	6	19	0.119142	1.13785	0.440015	1	1	1	MGLL; LIPH; ALOX12; LIPE; PAFAH2; LIPA;
Peptidase activity	17	58	0.337569	1.05534	0.446584	1	1	1	CAPN6; HM13; DPP10; PCSK6; F10; PRSS35; TASP1; ATG4D; USP6; OSGEP; PRADC1; CLPP; APH1B; SENP1; ASPRV1; REN; SCRN1;
Metallopeptidase activity	29	101	0.575854	1.03365	0.454794	1	1	1	ADAMTS3; NLN; ADAM19; ADAMTSL3; TLL1; TLL2; MMP15; ADAMTS5; ADAM9; MMP2; MMP24; ADAM12; ADAMTS18; LMLN; THOP1; ADAM23; MBTPS2; ECE1; MME; ADAM11; IDE; ADAMTS14; ADAMTS20; MMP16; YME1L1; ZMPSTE24; CHMP1A; PAPPA; ADAM10;
Ligase activity	32	112	0.635425	1.02854	0.461763	1	1	1	PPCS; AARS; G2E3; MARCH5; RCHY1; TRIM63; GCLC; IARS; ACSL1; AACS; ACSL6; VARS; BRCC3; CHFR; PCCB; CPS1; FPGS; GSS; MCCC2; MID1; PAPSS2; PRPS1; SUCLG2; TTL; ADSS; PC; PRPS2; SGMS2; MARCH1; TTLL12; CAD; MARS2;
Transaminase activity	7	23	0.138999	1.09646	0.465787	1	1	1	BCAT2; GFPT2; PSAT1; BCAT1; CHM; GOT2; GPT2;
Ion channel activity	19	66	0.377284	1.03649	0.474129	1	1	1	KCNJ13; GPM6A; TRPC4; KCTD8; SLC22A17; ORAI1; PLLP; TRPC3; TTYH3; KCTD15; FXYD6; KCNK15; KCTD9; PLP2; PLN; KCNK3; SLC25A39; TPCN2; TRPC7;
Glucosidase activity	3	9	0.0595711	1.20236	0.476989	1	1	1	GAA; GBA; MOGS;
Receptor signaling protein tyrosine kinase activity	1	2	0.019857	1.80849	0.478508	1	1	1	PTPRK;
CoA-ligase activity	1	2	0.019857	1.80849	0.478508	1	1	1	HMGCS1;
Nucleocytoplasmic transporter activity	1	2	0.019857	1.80849	0.478508	1	1	1	FUS;
Steroid hormone receptor activity	1	2	0.019857	1.80849	0.478508	1	1	1	PGRMC2;
Glucosyltransferase activity	1	2	0.019857	1.80849	0.478508	1	1	1	MGAT5;
Lipoprotein receptor activity	1	2	0.019857	1.80849	0.478508	1	1	1	LRP8;
Translation factor activity, nucleic acid binding	1	2	0.019857	1.80849	0.478508	1	1	1	EIF5A;
Electron transporter activity	1	2	0.019857	1.80849	0.478508	1	1	1	CYB561;
Antioxidant activity	1	2	0.019857	1.80849	0.478508	1	1	1	PON2;
Aminomethyltransferase activity	1	2	0.019857	1.80849	0.478508	1	1	1	KIAA1456;
Structural constituent of chromatin	1	2	0.019857	1.80849	0.478508	1	1	1	ESCO2;
Protein-hormone receptor activity	1	2	0.019857	1.80849	0.478508	1	1	1	ADIPOR2;
Growth factor activity	31	110	0.615568	1.01452	0.499125	1	1	1	KITLG; FGF7; NGF; VEGFC; GAP43; GDF11; INSL5; FGF9; GDF6; NRG3; FGF18; FGF2; IGF1; PDGFC; HDGF; NDP; VEGFA; EREG; FGF10; GMFB; TGFA; ULK2; NRG1; GDNF; HBEGF; GDF10; PDGFA; PGF; ANGPTL1; FGF14; FGF16;
Signal transducer activity	9	31	0.178713	1.04572	0.506068	1	1	1	BANP; EI24; PLEKHA1; SMAD1; SPRY1; RTN1; WNT10A; TRAF6; NCK2;
Chromatin binding	4	13	0.0794281	1.10932	0.508477	1	1	1	PBRM1; LBR; MIS12; KNTC1;
Lipid kinase activity	10	35	0.19857	1.02904	0.522521	1	1	1	PIK3CB; DGKB; PIP4K2C; PIP4K2A; ITPKB; PIK3CA; PIK3C2A; ITPKC; PIP5K1B; IPMK;
Peptide binding	2	6	0.0397141	1.20369	0.530776	1	1	1	MIS12; CAPNS1;
Phosphoprotein phosphatase activity	2	6	0.0397141	1.20369	0.530776	1	1	1	STT3B; CTDSP2;
Protein domain specific binding	2	6	0.0397141	1.20369	0.530776	1	1	1	ELMO1; ITSN2;
Transcription factor binding	3	10	0.0595711	1.08224	0.556102	1	1	1	MEIS2; PDCD11; RUNX1T1;
Acyltransferase activity	22	80	0.436855	0.990074	0.565112	1	1	1	NAA20; GNPNAT1; TAZ; AGPAT9; NAA50; ATE1; LPGAT1; AGPAT3; LCLAT1; NAT8L; LRAT; GALNT4; KAT8; LPCAT1; ACAA2; SH3GLB1; CRAT; GAMT; GPAM; KAT7; DLST; KAT6B;
Deacetylase activity	4	14	0.0794281	1.03014	0.574251	1	1	1	SIRT4; KDM1A; SIRT6; SIRT1;
Binding	6	22	0.119142	0.982757	0.601494	1	1	1	CPLX2; CDC23; SMAP1; CHRD; MPZL1; RHBDF1;
Aspartic-type signal peptidase activity	2	7	0.0397141	1.03198	0.621767	1	1	1	BACE1; SPPL2A;
Storage protein	1	3	0.019857	1.20767	0.62342	1	1	1	FTL;
Nucleotide binding	1	3	0.019857	1.20767	0.62342	1	1	1	LEMD3;
Ion transporter activity	6	23	0.119142	0.940047	0.64939	1	1	1	SLC22A18; SLC24A4; FXN; KCNK2; SLC30A2; FXYD4;
Cysteine-type peptidase activity	12	46	0.238284	0.939469	0.655827	1	1	1	CASP8; CASP7; CAPN2; CTSF; CAPN7; ATG4A; CTSB; CAPN1; CTSH; CASP2; CAPN5; CASP3;
Kinase binding	4	16	0.0794281	0.901456	0.689273	1	1	1	CCND2; CCND1; CCND3; CCNE1;
RNA methyltransferase activity	3	12	0.0595711	0.902018	0.690551	1	1	1	NSUN2; TRMT10A; FTSJ2;
Transferase activity	41	156	0.814138	0.946082	0.691691	1	1	1	EOGT; ESCO1; HAS2; CASD1; XYLT2; CHSY1; SLC33A1; NCOA1; XYLT1; A4GNT; FNTA; GALNT7; GCNT4; GYLTL1B; NAA15; CSGALNACT1; GTDC1; B4GALNT3; CCDC126; NAA30; PIGA; LFNG; REV1; UGCG; GCNT2; UGT8; B3GAT1; B3GAT2; NMT2; ST8SIA4; CHSY3; GGT7; PIGH; PGGT1B; EXTL2; EXTL3; NAMPT; PTDSS1; GCNT1; DHDDS; MGAT5B;
GTP binding	2	8	0.0397141	0.90314	0.698427	1	1	1	RAB12; SEPT9;
Guanylate cyclase activity	2	8	0.0397141	0.90314	0.698427	1	1	1	GUCY1A3; GUCY1A2;
Methyltransferase activity	15	59	0.297855	0.915476	0.703784	1	1	1	SUV39H1; SYNDIG1; PRMT6; SETD8; CARM1; SETD3; SETD7; ICMT; PCMTD2; PRMT2; SMYD5; PEMT; SHMT2; AS3MT; PCMT1;
Enzyme activator activity	1	4	0.019857	0.906502	0.728069	1	1	1	BTG1;
Ribonucleoprotein	10	41	0.19857	0.878488	0.740411	1	1	1	GEMIN6; RALYL; HNRNPK; HNRNPH1; PTBP1; SRSF2; IMP4; GEMIN5; LARP1; HNRNPUL1;
Extracellular ligand-gated ion channel activity	10	41	0.19857	0.878488	0.740411	1	1	1	GRIN3B; GLRA1; GRIA1; GABRA1; GRIN2A; GRIK3; GABRA6; GABRQ; GRIA2; GABRB1;
Chemokine activity	13	53	0.258141	0.883306	0.748802	1	1	1	FAM19A1; CXCL5; CCL1; CCL22; CCL7; CXCL12; CXCL10; CXCL14; CKLF; CCL16; CCL2; CMTM6; CXCL11;
Nucleic acid binding	2	9	0.0397141	0.802903	0.761695	1	1	1	NABP1; ZNF704;
Protein-tyrosine kinase activity	9	38	0.178713	0.853137	0.768308	1	1	1	TWF1; YES1; FER; ABL2; JAK1; SRC; TYK2; AATK; PTK2;
Complement receptor activity	1	5	0.019857	0.725563	0.803641	1	1	1	C1QBP;
Cation channel activity	1	5	0.019857	0.725563	0.803641	1	1	1	MCOLN2;
Neurotransmitter transporter activity	1	5	0.019857	0.725563	0.803641	1	1	1	SV2A;
DNA repair protein	13	57	0.258141	0.82133	0.838519	1	1	1	PGAP3; ING2; WRNIP1; PRPF19; MSH2; APEX1; UNG; ALKBH1; GADD45A; NIPBL; POLD3; RECQL; TDG;
Phospholipase activity	10	45	0.19857	0.800418	0.841686	1	1	1	PLA2G3; LYPLA1; PLCXD3; PLA2G15; PLCD1; DDHD1; PLCG1; PLCB1; PLD5; PLD2;
Carboxy-lyase activity	4	20	0.0794281	0.721255	0.84875	1	1	1	PDHB; UXS1; PDXDC1; ME2;
Peroxidase activity	4	20	0.0794281	0.721255	0.84875	1	1	1	PXDNL; SEPW1; PRDX3; GPX7;
Racemase and epimerase activity	2	11	0.0397141	0.657053	0.854332	1	1	1	GLCE; SRR;
Nucleotidyltransferase activity	2	11	0.0397141	0.657053	0.854332	1	1	1	UGP2; CDS1;
DNA topoisomerase activity	1	6	0.019857	0.604837	0.858214	1	1	1	TOP1;
Antigen binding	9	42	0.178713	0.771905	0.864297	1	1	1	NPTN; IGSF8; BTN1A1; IGSF1; KIRREL3; VSIG8; CADM3; HHLA2; CD96;
Helicase activity	5	25	0.0992851	0.720968	0.864806	1	1	1	SKIV2L2; HELZ; SMARCAD1; DHX29; SBNO2;
ATPase activity	26	111	0.516283	0.843276	0.872983	1	1	1	RAD51; ATP8B1; NSF; DHX40; ATP10D; NTPCR; ATP11C; ATP6V1E1; ATP13A1; VCP; ATP7A; TSPYL2; VPS4A; ATAD2; ATP2B2; ATP1B1; FIGN; DDX21; ATP1A1; ATP2B4; ATP6V0A2; ATP6V0E1; KATNA1; RAD54B; ATP1B3; ATAD1;
Lyase activity	4	21	0.0794281	0.686926	0.875592	1	1	1	HMGCLL1; SGPL1; PUS7; TRUB1;
Acid phosphatase activity	2	12	0.0397141	0.602344	0.887089	1	1	1	PPAP2B; DOLPP1;
Deoxyribonuclease activity	3	17	0.0595711	0.636874	0.89078	1	1	1	AEN; WRN; DFFB;
Caspase activator activity	1	7	0.019857	0.518555	0.897622	1	1	1	RASSF2;
Hydro-lyase activity	1	7	0.019857	0.518555	0.897622	1	1	1	ALAD;
Chaperone activity	29	126	0.575854	0.82858	0.905009	1	1	1	FABP4; DNAJB9; DNAJC30; CHAF1A; ASF1A; DFFA; DNAJA2; SNCG; DNAJB6; NPM1; CCT6A; PTGES3; DNAJC5; HSPA13; HSPA9; PFDN4; ATPAF1; MDN1; PDIA5; DNAJC13; CCT4; SNCA; CCT5; PFDN6; DNAJB14; LMAN1; TOR3A; CDC37; SGTA;
Enzyme regulator activity	2	13	0.0397141	0.556046	0.912891	1	1	1	PPP4R1; PPP1R1C;
Deaminase activity	3	19	0.0595711	0.56987	0.930825	1	1	1	AICDA; GNPDA1; GDA;
Water channel activity	2	14	0.0397141	0.516356	0.933075	1	1	1	AQP11; PDPN;
Phosphorylase activity	3	20	0.0595711	0.541391	0.945309	1	1	1	UPP2; UAP1; CAMKK2;
DNA-directed DNA polymerase activity	3	20	0.0595711	0.541391	0.945309	1	1	1	POLE4; PAPD7; REV3L;
Ribonuclease activity	9	48	0.178713	0.675437	0.945738	1	1	1	PAN3; ERI1; RNASE7; RPP14; RNASE6; XRN1; EXOSC2; G3BP1; DICER1;
Hormone activity	4	25	0.0794281	0.577062	0.945757	1	1	1	IGF1; EDN1; HCRT; STC2;
Lipid transporter activity	1	9	0.019857	0.403449	0.946627	1	1	1	OSBPL5;
T cell receptor activity	1	9	0.019857	0.403449	0.946627	1	1	1	SLC25A27;
Exonuclease activity	1	10	0.019857	0.363144	0.961464	1	1	1	ISG20L2;
Catalytic activity	130	532	2.58141	0.879526	0.96531	1	1	1	PFKM; SDHD; ALPL; CYP46A1; DLD; NUAK1; ACOX1; ASPH; DUS2; DUSP10; FAR1; GLYR1; GNS; IDH1; IMPA2; MAN2A1; MOCS2; MTHFD2; CA13; UQCR11; GPD2; HMOX2; MTHFD1L; ALAS1; ALDH1A2; CA2; COLQ; MSMO1; UQCRFS1; CTDSPL; GMPR; HIF1AN; AK4; AOC1; CA8; CHPT1; CMPK1; CYP26B1; FASN; INPP5J; PAM; PANK1; PDK4; PMM1; COQ2; COX7A2L; COX8C; MAT2B; NAGK; PFKP; TIMM17A; TNKS2; ZADH2; CYP2U1; DGKE; HPRT1; IMPDH1; NME7; NU…
Structural constituent of cytoskeleton	29	137	0.575854	0.762056	0.969273	1	1	1	VIM; ACTC1; NF2; RMND5A; DES; FOPNL; MARCKS; MYL12B; ACTR1A; ACTR2; CAPZA2; ENAH; FERMT2; TUBA1A; LIMA1; CCDC6; ERRFI1; MSN; DSP; ACTG1; ACTA2; PLEKHH2; SPG21; CTNNA2; TUBD1; GSN; SYNC; TUBG1; CCDC88A;
DNA-directed RNA polymerase activity	4	29	0.0794281	0.497495	0.977796	1	1	1	POLR1C; POLR3F; POLR3G; PAPOLG;
Transmembrane receptor activity	8	52	0.158856	0.55429	0.988409	1	1	1	LIFR; IL21R; IL2RB; RRBP1; IL1RAPL1; SORCS1; SIGMAR1; IL13RA1;
Carboxypeptidase activity	2	21	0.0397141	0.34432	0.990274	1	1	1	ACE2; CPD;
Peptide hormone	6	45	0.119142	0.480571	0.993728	1	1	1	ADM; IAPP; PTH; PTHLH; PDYN; NPPC;
DNA binding	153	654	3.03813	0.842029	0.995808	1	1	1	ASH2L; INSM2; RAD51; SMARCD2; ESRRG; H2AFX; H2AFZ; H3F3B; HDAC2; PCBP2; TARDBP; BCL11B; CXXC5; FOXN2; MBD2; NRF1; PER2; PRDM13; PRDM15; RAD21; SHOX; SSBP3; TAF1; RBMS1; ARID2; H3F3A; HIVEP2; JARID2; SAMD12; TRMT1L; TSHZ3; ZNF248; ZNF652; SOX5; YOD1; ZBTB47; ZNF367; MECOM; TERF2; YBX3; ZNF140; NR6A1; TOX; ZIC5; ZNF225; ZNF23; ZNF579; AEBP2; ASXL2; CREBL2; HMG20B; MESP1; RORA; UNG; ZCCHC24; ZCCHC4;…
Receptor activity	77	361	1.52899	0.76775	0.998095	1	1	1	CD80; COLEC12; ITGB1; PAQR8; TMEFF1; BTLA; CD69; ITGA5; ITGA6; ITGAV; LMBR1L; MMD; SIRPA; IL17RD; NPR3; CNTFR; GABRB2; JAG1; ICOS; CLEC1A; LRP5; MRC1; PAQR9; CNTNAP1; CRIM1; THBD; LYVE1; APP; CD163; CD28; EDAR; GHR; IL10RA; LRIG1; LRIG2; LRP1B; NISCH; PTCH1; TGFBR3; ITGB8; TMEM123; TNFRSF21; VLDLR; XPR1; LDLR; LRP12; NRP1; ROBO2; TNFRSF1B; LRP4; KDELR3; NPC1; SLAMF9; IGDCC4; SDC1; LDLRAD3; NGFR; …
Hydrolase activity	39	203	0.774424	0.691592	0.998241	1	1	1	HAGH; MAN1A1; PNPLA6; SYNJ1; LTA4H; UBLCP1; NEU1; VNN3; ENTPD7; GLS2; PAFAH1B1; PAFAH1B2; PPT2; SMPD1; TMEM55A; ACER2; ENPP5; PON2; CDADC1; ENPP6; MPPED2; NDRG2; G6PC; HDHD2; AHCYL1; KIAA1161; SMUG1; THTPA; NUDT8; NDRG4; ARG2; ASPA; GCH1; NANP; PADI2; PNPLA2; HIBCH; DDAH1; EDEM3;
Oxidoreductase activity	29	161	0.575854	0.648465	0.99859	1	1	1	COX5A; COX4I1; NNT; DHRS11; TXNRD1; AIFM1; KDSR; TXN2; CYBRD1; RRM2; TMX3; CYB5R4; SCD; ETFB; TMX1; TXNDC5; UQCR10; TXNDC17; NDUFA4; COX6B1; COX8A; ADI1; CYB5A; MICALCL; NXN; P4HA1; PECR; CYP3A5; RRM1;
Glutathione transferase activity	1	21	0.019857	0.173016	0.99893	1	1	1	GSTK1;
MHC class I receptor activity	3	37	0.0595711	0.292711	0.999337	1	1	1	ANP32A; HLA-DQA1; HLA-DQA2;
MHC class II receptor activity	3	38	0.0595711	0.28501	0.999497	1	1	1	ANP32A; HLA-DQA1; HLA-DQA2;
Cytokine activity	13	107	0.258141	0.437567	0.999973	1	1	1	MDK; IL12A; PTN; CXCL12; IL12B; FAM3C; LIF; EBI3; TNFSF13B; IL25; OSM; GREM1; IL11;
Protease inhibitor activity	10	94	0.19857	0.383223	0.999987	1	1	1	PI15; TFPI2; CAMK2N2; FSTL1; SERPINI1; SERPINA3; CCDC88C; PKIB; PSMF1; SERPINE2;
Molecular function unknown	1459	5685	28.9714	0.923674	0.999993	1	1	1	ARMCX2; ARPP19; BCAP29; CNKSR2; DESI2; DPY30; EFS; EMC7; KLHDC9; KLHL36; NDRG3; PAPD5; RAI2; RGS9BP; SCOC; SLC10A7; SMIM15; SPOPL; STARD4; SYNGR2; TMEM106B; TMEM108; TPD52L2; TUSC3; ALKBH5; ANGEL2; ANKIB1; ANP32B; ASUN; ATXN7L1; BCL2L12; BCORL1; BMPER; BUD13; C16orf70; C16orf72; C16orf87; C3orf38; CAMK2N1; CCNJ; CDC42SE1; CSMD3; DCUN1D1; DLEU7; ELOVL1; FAM168B; FAM63A; FAM69A; FAM76A; FBXO42; FIL…
Serine-type peptidase activity	7	98	0.138999	0.257418	1	1	1	1	PCSK7; KLK12; FURIN; PRSS12; RELN; CTSA; HTRA2;
Structural molecule activity	38	269	0.754567	0.508535	1	1	1	1	CLTC; KRTAP17-1; GOLGA1; GOLGA3; MPP1; NEFH; NEFM; ACTA1; MYO1D; FRMD3; MYH4; ENC1; ANLN; BFAR; GCC2; LRP6; PFN2; CLIP1; FSCN1; PLS3; KRT1; MYBPC3; EML1; GCC1; MEGF11; LMNB1; SHANK2; CAPZA1; GOLGB1; CAV1; EPB41L3; MYH10; MYH11; MYH9; MYO5B; NUMA1; GLDN; TRPC4AP;
Defense/immunity protein activity	1	61	0.019857	0.0595816	1	1	1	1	CHGA;
Structural constituent of ribosome	7	152	0.138999	0.165973	1	1	1	1	RPL15; MRPL49; RPL14; RPL28; RPL37; RPS13; MRPS36;
G-protein coupled receptor activity	64	736	1.27085	0.313008	1	1	1	1	CCR7; ADORA2A; FZD10; ADRB1; CHRM2; CHRM5; GPR180; PTGER4; GPR85; SUCNR1; S1PR1; LANCL1; CELSR2; GPR22; HTR2A; LPAR1; TACR3; ADRB2; CASR; FZD6; GPR63; GRM7; PTGFR; SSTR3; DRD1; GPR137B; GPR6; S1PR2; GPR146; GPR27; GPR158; GPRC5A; HTR2C; GPR61; ACKR2; ADORA2B; APLNR; GPR135; FZD4; GPR153; GPR161; GPR45; GPRC5B; GRM3; LGR4; NPY1R; GNRHR; GPR37; ADRA2B; HTR7; EDNRB; FZD8; GPR26; GPR50; HRH1; TPRA1; …
