# Supplementary material for: Mir-139-5p inhibits glioma cell proliferation and progression by targeting GABRA1
Source: J Transl Med. 2021 May 17;19:213. doi: 10.1186/s12967-021-02880-9 (PMC8130534; doi:10.1186/s12967-021-02880-9)
Supplement: Supplementary file 6 — Additional file 6: GO analysis of the overlapping target genes [file 12967_2021_2880_MOESM6_ESM.xls]

## Sheet: Sheet1
GO analysis of the overlapping target genes
ONTOLOGY	ID	Description	GeneRatio	BgRatio	p value	p.adjust	q value	gene ID	Count
BP	GO:0099504	synaptic vesicle cycle	11/95	162/17913	9.54692e-10	1.72322e-06	1.46721e-06	NRXN1/SYT1/ERC2/SNAP25/RAPGEF4/STXBP1/SNCA/BSN/RIMS2/SH3GL2/SLC17A7	11
BP	GO:0042391	regulation of membrane potential	14/95	374/17913	1.03746e-08	7.19299e-06	6.12437e-06	RGS7BP/ATP1B1/NETO1/NRXN1/CELF4/GABRB2/SCN2B/HCN1/SNCA/KCNA1/KCNJ3/RIMS2/SCN3B/SLC17A7	14
BP	GO:0007215	glutamate receptor signaling pathway	8/95	87/17913	1.9222e-08	7.19299e-06	6.12437e-06	GRIN2A/NETO1/PLCB1/DLG2/GRM3/CCL2/FRRS1L/LRRC7	8
BP	GO:0050804	modulation of chemical synaptic transmission	14/95	393/17913	1.93715e-08	7.19299e-06	6.12437e-06	GRIN2A/NETO1/NRXN1/PLCB1/SYT1/SNAP25/UNC13C/CELF4/STXBP1/SNCA/CCL2/DGKE/NPTX1/RIMS2	14
BP	GO:0099177	regulation of trans-synaptic signaling	14/95	394/17913	1.99993e-08	7.19299e-06	6.12437e-06	GRIN2A/NETO1/NRXN1/PLCB1/SYT1/SNAP25/UNC13C/CELF4/STXBP1/SNCA/CCL2/DGKE/NPTX1/RIMS2	14
BP	GO:0060078	regulation of postsynaptic membrane potential	9/95	127/17913	2.39102e-08	7.19299e-06	6.12437e-06	RGS7BP/NETO1/NRXN1/CELF4/GABRB2/SNCA/KCNA1/RIMS2/SLC17A7	9
BP	GO:0050806	positive regulation of synaptic transmission	9/95	145/17913	7.56359e-08	1.92424e-05	1.63837e-05	GRIN2A/NETO1/NRXN1/SYT1/SNAP25/STXBP1/SNCA/CCL2/RIMS2	9
BP	GO:0014047	glutamate secretion	6/95	42/17913	8.52848e-08	1.92424e-05	1.63837e-05	SYT1/PPFIA2/SNAP25/STXBP1/SNCA/SLC17A7	6
BP	GO:0050808	synapse organization	13/95	394/17913	1.5807e-07	3.17019e-05	2.69922e-05	GABRA1/NRXN1/TNC/ERC2/DLG2/GABRB2/SNCA/BSN/C1QL3/CBLN2/CDH9/COL4A1/PALM	13
BP	GO:1900449	regulation of glutamate receptor signaling pathway	6/95	56/17913	4.97292e-07	8.01927e-05	6.8279e-05	GRIN2A/NETO1/DLG2/CCL2/FRRS1L/LRRC7	6
BP	GO:0035418	protein localization to synapse	6/95	57/17913	5.53434e-07	8.01927e-05	6.8279e-05	GRIN2A/NRXN1/SNAP25/DLG2/BSN/KIF5A	6
BP	GO:0006865	amino acid transport	8/95	134/17913	5.59333e-07	8.01927e-05	6.8279e-05	SYT1/PPFIA2/SNAP25/STXBP1/SNCA/SLC7A14/SLC17A7/SLC6A17	8
BP	GO:0006836	neurotransmitter transport	10/95	241/17913	5.98883e-07	8.01927e-05	6.8279e-05	NRXN1/SYT1/ERC2/PPFIA2/SNAP25/STXBP1/SNCA/RIMS2/SLC17A7/SLC6A17	10
BP	GO:0022898	regulation of transmembrane transporter activity	10/95	242/17913	6.21993e-07	8.01927e-05	6.8279e-05	ATP1B1/GRIN2A/NETO1/DLG2/SCN2B/SNCA/CCL2/KCNA1/LRRC7/SCN3B	10
BP	GO:0015800	acidic amino acid transport	6/95	62/17913	9.17795e-07	0.000110441	9.40338e-05	SYT1/PPFIA2/SNAP25/STXBP1/SNCA/SLC17A7	6
BP	GO:0032409	regulation of transporter activity	10/95	257/17913	1.07533e-06	0.000121311	0.000103289	ATP1B1/GRIN2A/NETO1/DLG2/SCN2B/SNCA/CCL2/KCNA1/LRRC7/SCN3B	10
BP	GO:0007269	neurotransmitter secretion	8/95	149/17913	1.25206e-06	0.000132055	0.000112436	NRXN1/SYT1/ERC2/PPFIA2/SNAP25/STXBP1/SNCA/RIMS2	8
BP	GO:0099643	signal release from synapse	8/95	150/17913	1.31689e-06	0.000132055	0.000112436	NRXN1/SYT1/ERC2/PPFIA2/SNAP25/STXBP1/SNCA/RIMS2	8
BP	GO:0099601	regulation of neurotransmitter receptor activity	6/95	67/17913	1.45853e-06	0.000135312	0.000115209	GRIN2A/NETO1/DLG2/CCL2/LRRC7/NPTX1	6
BP	GO:0098693	regulation of synaptic vesicle cycle	7/95	106/17913	1.4993e-06	0.000135312	0.000115209	NRXN1/SYT1/RAPGEF4/STXBP1/SNCA/BSN/SLC17A7	7
BP	GO:0099003	vesicle-mediated transport in synapse	8/95	174/17913	3.99663e-06	0.00034352	0.000292485	SYT1/ERC2/SNAP25/STXBP1/SNCA/RIMS2/SH3GL2/SLC17A7	8
BP	GO:0032412	regulation of ion transmembrane transporter activity	9/95	234/17913	4.20875e-06	0.000345309	0.000294009	ATP1B1/GRIN2A/NETO1/DLG2/SCN2B/CCL2/KCNA1/LRRC7/SCN3B	9
BP	GO:0034765	regulation of ion transmembrane transport	12/95	453/17913	4.83989e-06	0.00037776	0.000321638	ATP1B1/GRIN2A/NETO1/DLG2/SCN2B/HCN1/SNCA/CCL2/KCNA1/KCNJ3/LRRC7/SCN3B	12
BP	GO:0017156	calcium ion regulated exocytosis	7/95	127/17913	5.02285e-06	0.00037776	0.000321638	SYT1/ERC2/SNAP25/RAPGEF4/STXBP1/SNCA/RIMS2	7
BP	GO:1904062	regulation of cation transmembrane transport	10/95	312/17913	6.0791e-06	0.000438911	0.000373705	ATP1B1/GRIN2A/NETO1/DLG2/SCN2B/SNCA/CCL2/KCNA1/LRRC7/SCN3B	10
BP	GO:0001505	regulation of neurotransmitter levels	10/95	321/17913	7.80143e-06	0.0005416	0.000461137	GRIN2A/NRXN1/SYT1/ERC2/PPFIA2/SNAP25/STXBP1/SNCA/RIMS2/SLC17A7	10
BP	GO:0071804	cellular potassium ion transport	7/95	140/17913	9.54671e-06	0.000615422	0.000523993	ATP1B1/NETO1/SNAP25/KCNT1/HCN1/KCNA1/KCNJ3	7
BP	GO:0071805	potassium ion transmembrane transport	7/95	140/17913	9.54671e-06	0.000615422	0.000523993	ATP1B1/NETO1/SNAP25/KCNT1/HCN1/KCNA1/KCNJ3	7
BP	GO:0006835	dicarboxylic acid transport	6/95	93/17913	9.97348e-06	0.000620763	0.00052854	SYT1/PPFIA2/SNAP25/STXBP1/SNCA/SLC17A7	6
BP	GO:0060079	excitatory postsynaptic potential	6/95	95/17913	1.12754e-05	0.000678403	0.000577617	NETO1/NRXN1/CELF4/SNCA/RIMS2/SLC17A7	6
BP	GO:0016079	synaptic vesicle exocytosis	6/95	100/17913	1.51398e-05	0.000881528	0.000750565	SYT1/ERC2/SNAP25/STXBP1/SNCA/RIMS2	6
BP	GO:0099565	chemical synaptic transmission, postsynaptic	6/95	103/17913	1.79297e-05	0.00101135	0.0008611	NETO1/NRXN1/CELF4/SNCA/RIMS2/SLC17A7	6
BP	GO:0140029	exocytic process	5/95	63/17913	2.0795e-05	0.00111695	0.000951013	SYT1/ERC2/SNAP25/STXBP1/SNCA	5
BP	GO:0050890	cognition	9/95	286/17913	2.10395e-05	0.00111695	0.000951013	GRIN2A/NETO1/NRXN1/NRXN3/PLCB1/SNAP25/JAKMIP1/TBR1/SLC17A7	9
BP	GO:0035725	sodium ion transmembrane transport	6/95	110/17913	2.60709e-05	0.00134451	0.00114477	ATP1B1/NETO1/SCN2B/HCN1/SCN3B/SLC17A7	6
BP	GO:0046717	acid secretion	6/95	113/17913	3.03641e-05	0.00149805	0.00127549	SYT1/PPFIA2/SNAP25/STXBP1/SNCA/SLC17A7	6
BP	GO:0016082	synaptic vesicle priming	3/95	12/17913	3.07079e-05	0.00149805	0.00127549	ERC2/STXBP1/SNCA	3
BP	GO:2000310	regulation of NMDA receptor activity	4/95	35/17913	3.42656e-05	0.00162762	0.00138581	GRIN2A/DLG2/CCL2/LRRC7	4
BP	GO:0007416	synapse assembly	7/95	172/17913	3.61785e-05	0.00167441	0.00142566	GABRA1/NRXN1/GABRB2/SNCA/BSN/CBLN2/CDH9	7
BP	GO:0002028	regulation of sodium ion transport	5/95	72/17913	3.98671e-05	0.001799	0.00153173	ATP1B1/NETO1/SCN2B/CNTN1/SCN3B	5
BP	GO:0015672	monovalent inorganic cation transport	11/95	477/17913	4.42924e-05	0.00194994	0.00166025	ATP1B1/NETO1/SNAP25/KCNT1/SCN2B/HCN1/CNTN1/KCNA1/KCNJ3/SCN3B/SLC17A7	11
BP	GO:0099558	maintenance of synapse structure	3/95	14/17913	5.04177e-05	0.00211878	0.00180401	ERC2/DLG2/BSN	3
BP	GO:0007611	learning or memory	8/95	247/17913	5.04752e-05	0.00211878	0.00180401	GRIN2A/NETO1/NRXN1/NRXN3/PLCB1/SNAP25/TBR1/SLC17A7	8
BP	GO:0048489	synaptic vesicle transport	6/95	126/17913	5.60107e-05	0.00224665	0.00191288	SYT1/ERC2/SNAP25/STXBP1/SNCA/RIMS2	6
BP	GO:0097480	establishment of synaptic vesicle localization	6/95	126/17913	5.60107e-05	0.00224665	0.00191288	SYT1/ERC2/SNAP25/STXBP1/SNCA/RIMS2	6
BP	GO:0098815	modulation of excitatory postsynaptic potential	4/95	41/17913	6.46801e-05	0.00247415	0.00210658	NETO1/NRXN1/CELF4/RIMS2	4
BP	GO:2000649	regulation of sodium ion transmembrane transporter activity	4/95	41/17913	6.46801e-05	0.00247415	0.00210658	ATP1B1/NETO1/SCN2B/SCN3B	4
BP	GO:0006814	sodium ion transport	7/95	189/17913	6.57947e-05	0.00247415	0.00210658	ATP1B1/NETO1/SCN2B/HCN1/CNTN1/SCN3B/SLC17A7	7
BP	GO:0006813	potassium ion transport	7/95	194/17913	7.75405e-05	0.00284848	0.00242529	ATP1B1/NETO1/SNAP25/KCNT1/HCN1/KCNA1/KCNJ3	7
BP	GO:0031644	regulation of neurological system process	6/95	134/17913	7.89051e-05	0.00284848	0.00242529	GRIN2A/NETO1/NRXN1/CELF4/NPTX1/RIMS2	6
BP	GO:0097479	synaptic vesicle localization	6/95	137/17913	8.92e-05	0.00315698	0.00268797	SYT1/ERC2/SNAP25/STXBP1/SNCA/RIMS2	6
BP	GO:0007612	learning	6/95	142/17913	0.000108712	0.00373148	0.00317712	GRIN2A/NETO1/NRXN1/NRXN3/SNAP25/TBR1	6
BP	GO:1990778	protein localization to cell periphery	8/95	276/17913	0.000109567	0.00373148	0.00317712	ATP1B1/GRIN2A/SNAP25/DLG2/STXBP1/MAP7/PALM/SCN3B	8
BP	GO:0006821	chloride transport	5/95	92/17913	0.000128906	0.00430881	0.00366868	ANO4/GABRA1/GABRB2/ANO5/SLC17A7	5
BP	GO:0010959	regulation of metal ion transport	9/95	365/17913	0.000137959	0.00452758	0.00385494	ATP1B1/NETO1/GNAO1/SCN2B/SNCA/CCL2/CNTN1/KCNA1/SCN3B	9
BP	GO:0051966	regulation of synaptic transmission, glutamatergic	4/95	50/17913	0.000141823	0.00457125	0.00389213	NRXN1/SYT1/STXBP1/CCL2	4
BP	GO:1902305	regulation of sodium ion transmembrane transport	4/95	51/17913	0.000153271	0.00485358	0.00413251	ATP1B1/NETO1/SCN2B/SCN3B	4
BP	GO:0015849	organic acid transport	8/95	293/17913	0.000165231	0.00505495	0.00430397	SYT1/PPFIA2/SNAP25/STXBP1/SNCA/SLC7A14/SLC17A7/SLC6A17	8
BP	GO:0046942	carboxylic acid transport	8/95	293/17913	0.000165231	0.00505495	0.00430397	SYT1/PPFIA2/SNAP25/STXBP1/SNCA/SLC7A14/SLC17A7/SLC6A17	8
BP	GO:0001956	positive regulation of neurotransmitter secretion	3/95	21/17913	0.000179322	0.00539461	0.00459316	SYT1/STXBP1/SNCA	3
BP	GO:0019233	sensory perception of pain	5/95	101/17913	0.000199985	0.00591758	0.00503844	GRIN2A/DLG2/CCL2/KCNA1/SCN3B	5
BP	GO:0051968	positive regulation of synaptic transmission, glutamatergic	3/95	23/17913	0.000236953	0.00689838	0.00587353	NRXN1/STXBP1/CCL2	3
BP	GO:2001257	regulation of cation channel activity	6/95	166/17913	0.000254569	0.00729359	0.00621003	GRIN2A/NETO1/DLG2/CCL2/KCNA1/LRRC7	6
BP	GO:0048167	regulation of synaptic plasticity	6/95	169/17913	0.00028033	0.00790618	0.00673161	GRIN2A/NETO1/SNAP25/UNC13C/STXBP1/SNCA	6
BP	GO:0035249	synaptic transmission, glutamatergic	4/95	62/17913	0.000327249	0.00908745	0.00773738	NRXN1/SYT1/STXBP1/CCL2	4
BP	GO:0008016	regulation of heart contraction	7/95	249/17913	0.000360206	0.00985109	0.00838757	ATP1B1/CHGA/GNAO1/SCN2B/ATP2B2/KCNJ3/SCN3B	7
BP	GO:2000463	positive regulation of excitatory postsynaptic potential	3/95	27/17913	0.000385385	0.0103824	0.00883993	NETO1/NRXN1/RIMS2	3
BP	GO:0051650	establishment of vesicle localization	7/95	253/17913	0.000396417	0.0105225	0.00895927	SYT1/ERC2/SNAP25/STXBP1/SNCA/KIF5A/RIMS2	7
BP	GO:0001964	startle response	3/95	28/17913	0.000429977	0.0112479	0.0095769	GRIN2A/NRXN1/KCNA1	3
BP	GO:1903539	protein localization to postsynaptic membrane	3/95	29/17913	0.000477752	0.0123192	0.010489	GRIN2A/SNAP25/DLG2	3
BP	GO:0023061	signal release	9/95	433/17913	0.000485778	0.0123497	0.010515	NRXN1/SYT1/ERC2/PPFIA2/SNAP25/RAPGEF4/STXBP1/SNCA/RIMS2	9
BP	GO:0001508	action potential	5/95	123/17913	0.000497807	0.0124798	0.0106257	ATP1B1/SCN2B/KCNA1/KCNJ3/SCN3B	5
BP	GO:0010976	positive regulation of neuron projection development	7/95	265/17913	0.000522863	0.0128685	0.0109567	EZH2/SYT1/SERPINI1/CNTN1/NEGR1/VEGFA/RIMS2	7
BP	GO:1905606	regulation of presynapse assembly	3/95	30/17913	0.000528801	0.0128685	0.0109567	NRXN1/SNCA/CBLN2	3
BP	GO:0043270	positive regulation of ion transport	7/95	266/17913	0.000534702	0.0128685	0.0109567	ATP1B1/STXBP1/SNCA/CCL2/CNTN1/KCNA1/SCN3B	7
BP	GO:0051668	localization within membrane	5/95	126/17913	0.000555692	0.0130186	0.0110845	ATP1B1/NETO1/NRXN1/SNAP25/DLG2	5
BP	GO:0060359	response to ammonium ion	5/95	126/17913	0.000555692	0.0130186	0.0110845	GABRA1/PLCB1/GABRB2/GNAO1/SNCA	5
BP	GO:0035637	multicellular organismal signaling	6/95	193/17913	0.000568153	0.0130186	0.0110845	ATP1B1/SCN2B/ATP2B2/KCNA1/KCNJ3/SCN3B	6
BP	GO:0010765	positive regulation of sodium ion transport	3/95	31/17913	0.000583216	0.0130186	0.0110845	ATP1B1/CNTN1/SCN3B	3
BP	GO:0099174	regulation of presynapse organization	3/95	31/17913	0.000583216	0.0130186	0.0110845	NRXN1/SNCA/CBLN2	3
BP	GO:0051648	vesicle localization	7/95	270/17913	0.000584213	0.0130186	0.0110845	SYT1/ERC2/SNAP25/STXBP1/SNCA/KIF5A/RIMS2	7
BP	GO:0086001	cardiac muscle cell action potential	4/95	74/17913	0.000643051	0.0140658	0.0119761	ATP1B1/SCN2B/KCNJ3/SCN3B	4
BP	GO:0060047	heart contraction	7/95	275/17913	0.000651163	0.0140658	0.0119761	ATP1B1/CHGA/GNAO1/SCN2B/ATP2B2/KCNJ3/SCN3B	7
BP	GO:0019932	second-messenger-mediated signaling	8/95	360/17913	0.000654587	0.0140658	0.0119761	ATP1B1/CHGA/GRIN2A/RCAN2/PEX5L/RAPGEF4/VEGFA/RIMS2	8
BP	GO:0031346	positive regulation of cell projection organization	8/95	362/17913	0.000678677	0.0144081	0.0122676	EZH2/SYT1/SERPINI1/CNTN1/NEGR1/PALM/VEGFA/RIMS2	8
BP	GO:0060048	cardiac muscle contraction	5/95	132/17913	0.00068648	0.0144081	0.0122676	ATP1B1/CHGA/SCN2B/KCNJ3/SCN3B	5
BP	GO:0010975	regulation of neuron projection development	9/95	458/17913	0.000725834	0.015059	0.0128218	EZH2/SYT1/SNAP25/SERPINI1/CNTN1/NEGR1/TBR1/VEGFA/RIMS2	9
BP	GO:0008306	associative learning	4/95	77/17913	0.000747205	0.0153262	0.0130493	GRIN2A/NETO1/SNAP25/TBR1	4
BP	GO:0097484	dendrite extension	3/95	34/17913	0.000767528	0.0155662	0.0132536	SYT1/RIMS2/SH3GL2	3
BP	GO:0060041	retina development in camera-type eye	5/95	136/17913	0.000785648	0.0156092	0.0132902	CELF4/HCN1/RAB11FIP4/COL4A1/SLC17A7	5
BP	GO:0003015	heart process	7/95	284/17913	0.000786944	0.0156092	0.0132902	ATP1B1/CHGA/GNAO1/SCN2B/ATP2B2/KCNJ3/SCN3B	7
BP	GO:0030534	adult behavior	5/95	137/17913	0.000812029	0.0159316	0.0135648	CEND1/NRXN1/NRXN3/UNC79/SNCA	5
BP	GO:0086091	regulation of heart rate by cardiac conduction	3/95	36/17913	0.000908806	0.017607	0.0149912	SCN2B/KCNJ3/SCN3B	3
BP	GO:1903522	regulation of blood circulation	7/95	292/17913	0.000925629	0.017607	0.0149912	ATP1B1/CHGA/GNAO1/SCN2B/ATP2B2/KCNJ3/SCN3B	7
BP	GO:0043010	camera-type eye development	7/95	295/17913	0.000982349	0.017607	0.0149912	JAG1/CELF4/HCN1/RAB11FIP4/COL4A1/VEGFA/SLC17A7	7
BP	GO:0048278	vesicle docking	3/95	37/17913	0.000985212	0.017607	0.0149912	SYT1/SNAP25/STXBP1	3
BP	GO:0048488	synaptic vesicle endocytosis	3/95	37/17913	0.000985212	0.017607	0.0149912	SNCA/SH3GL2/SLC17A7	3
BP	GO:0051590	positive regulation of neurotransmitter transport	3/95	37/17913	0.000985212	0.017607	0.0149912	SYT1/STXBP1/SNCA	3
BP	GO:0051932	synaptic transmission, GABAergic	3/95	37/17913	0.000985212	0.017607	0.0149912	GABRA1/GABRB2/STXBP1	3
BP	GO:0097120	receptor localization to synapse	3/95	37/17913	0.000985212	0.017607	0.0149912	NETO1/SNAP25/DLG2	3
BP	GO:0140238	presynaptic endocytosis	3/95	37/17913	0.000985212	0.017607	0.0149912	SNCA/SH3GL2/SLC17A7	3
BP	GO:0060627	regulation of vesicle-mediated transport	9/95	480/17913	0.00101032	0.0177982	0.0151541	SYT1/RAPGEF4/STXBP1/SNCA/CCL2/VEGFA/RIMS2/SH3GL2/SLC17A7	9
BP	GO:0061337	cardiac conduction	5/95	144/17913	0.00101563	0.0177982	0.0151541	ATP1B1/SCN2B/ATP2B2/KCNJ3/SCN3B	5
BP	GO:0031629	synaptic vesicle fusion to presynaptic active zone membrane	2/95	10/17913	0.00121821	0.020554	0.0175004	SYT1/STXBP1	2
BP	GO:0060371	regulation of atrial cardiac muscle cell membrane depolarization	2/95	10/17913	0.00121821	0.020554	0.0175004	SCN2B/SCN3B	2
BP	GO:0070314	G1 to G0 transition	2/95	10/17913	0.00121821	0.020554	0.0175004	EZH2/RAB11FIP4	2
BP	GO:0015698	inorganic anion transport	5/95	150/17913	0.00121844	0.020554	0.0175004	ANO4/GABRA1/GABRB2/ANO5/SLC17A7	5
BP	GO:0099054	presynapse assembly	3/95	42/17913	0.00142802	0.0238664	0.0203208	NRXN1/SNCA/CBLN2	3
BP	GO:0034776	response to histamine	2/95	11/17913	0.00148378	0.0239127	0.0203601	GABRA1/GABRB2	2
BP	GO:0098814	spontaneous synaptic transmission	2/95	11/17913	0.00148378	0.0239127	0.0203601	SYT1/RIMS2	2
BP	GO:0099500	vesicle fusion to plasma membrane	2/95	11/17913	0.00148378	0.0239127	0.0203601	SYT1/STXBP1	2
BP	GO:1905383	protein localization to presynapse	2/95	11/17913	0.00148378	0.0239127	0.0203601	DLG2/KIF5A	2
BP	GO:0099172	presynapse organization	3/95	45/17913	0.00174498	0.0278503	0.0237127	NRXN1/SNCA/CBLN2	3
BP	GO:0099640	axo-dendritic protein transport	2/95	12/17913	0.00177439	0.0278503	0.0237127	DLG2/KIF5A	2
BP	GO:1904862	inhibitory synapse assembly	2/95	12/17913	0.00177439	0.0278503	0.0237127	GABRA1/GABRB2	2
BP	GO:0015711	organic anion transport	8/95	430/17913	0.00203243	0.0316253	0.026927	SYT1/PPFIA2/SNAP25/STXBP1/SNCA/SLC7A14/SLC17A7/SLC6A17	8
BP	GO:0006941	striated muscle contraction	5/95	170/17913	0.00211386	0.0324537	0.0276323	ATP1B1/CHGA/SCN2B/KCNJ3/SCN3B	5
BP	GO:0031623	receptor internalization	4/95	102/17913	0.00212163	0.0324537	0.0276323	SNAP25/SNCA/VEGFA/SH3GL2	4
BP	GO:0061564	axon development	8/95	438/17913	0.00227848	0.0343683	0.0292624	NRXN1/NRXN3/TNC/RAP1GAP/STXBP1/NEFM/TBR1/VEGFA	8
BP	GO:0001654	eye development	7/95	342/17913	0.00228487	0.0343683	0.0292624	JAG1/CELF4/HCN1/RAB11FIP4/COL4A1/VEGFA/SLC17A7	7
BP	GO:0006936	muscle contraction	7/95	343/17913	0.00232255	0.0346462	0.0294991	ATP1B1/CHGA/GNAO1/SCN2B/KCNA1/KCNJ3/SCN3B	7
BP	GO:0036465	synaptic vesicle recycling	3/95	50/17913	0.00236463	0.0346569	0.0295081	SNCA/SH3GL2/SLC17A7	3
BP	GO:0099072	regulation of postsynaptic membrane neurotransmitter receptor levels	3/95	50/17913	0.00236463	0.0346569	0.0295081	SNAP25/DLG2/FRRS1L	3
BP	GO:0014048	regulation of glutamate secretion	2/95	14/17913	0.00242968	0.0346569	0.0295081	STXBP1/SNCA	2
BP	GO:0035493	SNARE complex assembly	2/95	14/17913	0.00242968	0.0346569	0.0295081	STXBP1/SNCA	2
BP	GO:0051770	positive regulation of nitric-oxide synthase biosynthetic process	2/95	14/17913	0.00242968	0.0346569	0.0295081	CCL2/NAMPT	2
BP	GO:0150063	visual system development	7/95	346/17913	0.00243846	0.0346569	0.0295081	JAG1/CELF4/HCN1/RAB11FIP4/COL4A1/VEGFA/SLC17A7	7
BP	GO:0003012	muscle system process	8/95	448/17913	0.0026184	0.0364575	0.0310412	ATP1B1/CHGA/EZH2/GNAO1/SCN2B/KCNA1/KCNJ3/SCN3B	8
BP	GO:0051656	establishment of organelle localization	8/95	448/17913	0.0026184	0.0364575	0.0310412	CHGA/SYT1/ERC2/SNAP25/STXBP1/SNCA/KIF5A/RIMS2	8
BP	GO:0048880	sensory system development	7/95	351/17913	0.00264153	0.0364575	0.0310412	JAG1/CELF4/HCN1/RAB11FIP4/COL4A1/VEGFA/SLC17A7	7
BP	GO:0043954	cellular component maintenance	3/95	52/17913	0.00264595	0.0364575	0.0310412	ERC2/DLG2/BSN	3
BP	GO:0007158	neuron cell-cell adhesion	2/95	15/17913	0.00279381	0.0376131	0.0320251	NRXN1/NRXN3	2
BP	GO:0098840	protein transport along microtubule	2/95	15/17913	0.00279381	0.0376131	0.0320251	DLG2/KIF5A	2
BP	GO:0099118	microtubule-based protein transport	2/95	15/17913	0.00279381	0.0376131	0.0320251	DLG2/KIF5A	2
BP	GO:0045666	positive regulation of neuron differentiation	7/95	355/17913	0.00281317	0.0376131	0.0320251	EZH2/SYT1/SERPINI1/CNTN1/NEGR1/VEGFA/RIMS2	7
BP	GO:0050769	positive regulation of neurogenesis	8/95	455/17913	0.00287913	0.038212	0.0325351	EZH2/SYT1/SERPINI1/ASPA/CNTN1/NEGR1/VEGFA/RIMS2	8
BP	GO:0007613	memory	4/95	112/17913	0.00297869	0.0392448	0.0334144	GRIN2A/NETO1/PLCB1/SLC17A7	4
BP	GO:0008090	retrograde axonal transport	2/95	16/17913	0.00318193	0.0408436	0.0347757	DLG2/KIF5A	2
BP	GO:0055119	relaxation of cardiac muscle	2/95	16/17913	0.00318193	0.0408436	0.0347757	ATP1B1/CHGA	2
BP	GO:0060046	regulation of acrosome reaction	2/95	16/17913	0.00318193	0.0408436	0.0347757	PLCB1/STXBP1	2
BP	GO:0017157	regulation of exocytosis	5/95	187/17913	0.00319055	0.0408436	0.0347757	SYT1/RAPGEF4/STXBP1/SNCA/RIMS2	5
BP	GO:0086002	cardiac muscle cell action potential involved in contraction	3/95	56/17913	0.00326852	0.0412565	0.0351273	SCN2B/KCNJ3/SCN3B	3
BP	GO:0086065	cell communication involved in cardiac conduction	3/95	56/17913	0.00326852	0.0412565	0.0351273	ATP1B1/KCNJ3/SCN3B	3
BP	GO:1990573	potassium ion import across plasma membrane	2/95	17/17913	0.00359378	0.045047	0.0383546	ATP1B1/KCNJ3	2
BP	GO:0007626	locomotory behavior	5/95	194/17913	0.00373215	0.0464589	0.0395568	CEND1/SNAP25/GNAO1/SNCA/NEGR1	5
BP	GO:0010107	potassium ion import	2/95	18/17913	0.00402909	0.0494728	0.0421229	ATP1B1/KCNJ3	2
BP	GO:0071625	vocalization behavior	2/95	18/17913	0.00402909	0.0494728	0.0421229	NRXN1/NRXN3	2
CC	GO:0098793	presynapse	21/95	438/18678	4.56437e-15	1.04981e-12	7.59127e-13	RGS7BP/GRIN2A/NRXN1/SYT1/ERC2/PPFIA2/SNAP25/UNC13C/GRM3/STXBP1/ATP2B2/SNCA/BSN/CDH9/CNTN1/KCNA1/KCNJ3/RIMS2/SH3GL2/SLC17A7/SLC6A17	21
CC	GO:0098978	glutamatergic synapse	19/95	352/18678	1.28024e-14	1.47228e-12	1.06462e-12	RGS7BP/GRIN2A/NETO1/NRXN1/PLCB1/SYT1/ERC2/SNAP25/DLG2/GRM3/STXBP1/ATP2B2/BSN/CBLN2/KCNA1/DGKE/NPTX1/SH3GL2/SLC6A17	19
CC	GO:0097060	synaptic membrane	18/95	395/18678	1.22271e-12	9.37411e-11	6.77853e-11	RGS7BP/GABRA1/GRIN2A/NETO1/NRXN1/SYT1/CABP1/ERC2/SNAP25/GABRB2/GRM3/STXBP1/CDH9/CNTN1/DLGAP2/KCNA1/KCNJ3/PALM	18
CC	GO:0042734	presynaptic membrane	12/95	141/18678	6.82367e-12	3.92361e-10	2.83721e-10	RGS7BP/GRIN2A/NRXN1/SYT1/ERC2/SNAP25/GRM3/STXBP1/CDH9/CNTN1/KCNA1/KCNJ3	12
CC	GO:0048786	presynaptic active zone	8/95	60/18678	6.8323e-10	2.70483e-08	1.9559e-08	NRXN1/ERC2/PPFIA2/UNC13C/STXBP1/BSN/RIMS2/SLC17A7	8
CC	GO:0099240	intrinsic component of synaptic membrane	11/95	164/18678	7.05609e-10	2.70483e-08	1.9559e-08	RGS7BP/GABRA1/GRIN2A/NETO1/NRXN1/GABRB2/GRM3/CDH9/CNTN1/KCNA1/KCNJ3	11
CC	GO:0098982	GABA-ergic synapse	8/95	74/18678	3.79741e-09	1.24772e-07	9.02241e-08	GABRA1/NRXN1/PLCB1/ERC2/GABRB2/ATP2B2/BSN/SLC6A17	8
CC	GO:0098984	neuron to neuron synapse	13/95	315/18678	7.04641e-09	2.02584e-07	1.46491e-07	RGS7BP/GRIN2A/NETO1/SYT1/CABP1/DLG2/GNG3/GRM3/RAPGEF4/BSN/DLGAP2/PALM/SH3GL2	13
CC	GO:0098936	intrinsic component of postsynaptic membrane	9/95	120/18678	1.01793e-08	2.60137e-07	1.88108e-07	RGS7BP/GABRA1/GRIN2A/NETO1/GABRB2/GRM3/CDH9/CNTN1/KCNA1	9
CC	GO:0099572	postsynaptic specialization	12/95	316/18678	6.96108e-08	1.60105e-06	1.15774e-06	RGS7BP/GABRA1/GRIN2A/NETO1/CABP1/DLG2/GABRB2/GNG3/GRM3/BSN/DLGAP2/PALM	12
CC	GO:0099699	integral component of synaptic membrane	9/95	152/18678	7.99012e-08	1.67066e-06	1.20808e-06	GABRA1/GRIN2A/NETO1/NRXN1/GABRB2/GRM3/CDH9/KCNA1/KCNJ3	9
CC	GO:1902495	transmembrane transporter complex	11/95	271/18678	1.30225e-07	2.49598e-06	1.80487e-06	ATP1B1/GABRA1/GRIN2A/SNAP25/DLG2/GABRB2/SCN2B/HCN1/KCNA1/KCNJ3/SCN3B	11
CC	GO:1990351	transporter complex	11/95	276/18678	1.5655e-07	2.76973e-06	2.00282e-06	ATP1B1/GABRA1/GRIN2A/SNAP25/DLG2/GABRB2/SCN2B/HCN1/KCNA1/KCNJ3/SCN3B	11
CC	GO:0098889	intrinsic component of presynaptic membrane	7/95	83/18678	2.13265e-07	3.50364e-06	2.53353e-06	RGS7BP/NRXN1/GRM3/CDH9/CNTN1/KCNA1/KCNJ3	7
CC	GO:0045211	postsynaptic membrane	11/95	299/18678	3.48635e-07	5.34573e-06	3.86556e-06	RGS7BP/GABRA1/GRIN2A/NETO1/CABP1/GABRB2/GRM3/CDH9/CNTN1/DLGAP2/KCNA1	11
CC	GO:0034702	ion channel complex	10/95	249/18678	5.54105e-07	7.96525e-06	5.75977e-06	GABRA1/GRIN2A/SNAP25/DLG2/GABRB2/SCN2B/HCN1/KCNA1/KCNJ3/SCN3B	10
CC	GO:0008021	synaptic vesicle	8/95	156/18678	1.29975e-06	1.75849e-05	1.27159e-05	GRIN2A/SYT1/SNAP25/SNCA/BSN/SH3GL2/SLC17A7/SLC6A17	8
CC	GO:0099055	integral component of postsynaptic membrane	7/95	115/18678	1.97224e-06	2.50925e-05	1.81447e-05	GABRA1/GRIN2A/NETO1/GABRB2/GRM3/CDH9/KCNA1	7
CC	GO:0070382	exocytic vesicle	8/95	166/18678	2.07286e-06	2.50925e-05	1.81447e-05	GRIN2A/SYT1/SNAP25/SNCA/BSN/SH3GL2/SLC17A7/SLC6A17	8
CC	GO:0014069	postsynaptic density	10/95	290/18678	2.2023e-06	2.53264e-05	1.83138e-05	RGS7BP/GRIN2A/NETO1/CABP1/DLG2/GNG3/GRM3/BSN/DLGAP2/PALM	10
CC	GO:0032279	asymmetric synapse	10/95	294/18678	2.48931e-06	2.72639e-05	1.97148e-05	RGS7BP/GRIN2A/NETO1/CABP1/DLG2/GNG3/GRM3/BSN/DLGAP2/PALM	10
CC	GO:0060076	excitatory synapse	5/95	46/18678	3.55749e-06	3.71919e-05	2.68939e-05	NETO1/SYT1/UNC13C/BSN/KCNJ3	5
CC	GO:0034703	cation channel complex	8/95	182/18678	4.11246e-06	4.11246e-05	2.97377e-05	GRIN2A/SNAP25/DLG2/SCN2B/HCN1/KCNA1/KCNJ3/SCN3B	8
CC	GO:0030672	synaptic vesicle membrane	6/95	87/18678	5.34894e-06	4.92103e-05	3.55845e-05	SYT1/SNCA/BSN/SH3GL2/SLC17A7/SLC6A17	6
CC	GO:0099501	exocytic vesicle membrane	6/95	87/18678	5.34894e-06	4.92103e-05	3.55845e-05	SYT1/SNCA/BSN/SH3GL2/SLC17A7/SLC6A17	6
CC	GO:0030133	transport vesicle	10/95	349/18678	1.1276e-05	9.97495e-05	7.21301e-05	CHGA/GRIN2A/SYT1/SNAP25/SNCA/BSN/NPTX1/SH3GL2/SLC17A7/SLC6A17	10
CC	GO:0098948	intrinsic component of postsynaptic specialization membrane	5/95	74/18678	3.7368e-05	0.000306952	0.000221961	RGS7BP/GABRA1/GRIN2A/NETO1/GABRB2	5
CC	GO:0099056	integral component of presynaptic membrane	5/95	74/18678	3.7368e-05	0.000306952	0.000221961	NRXN1/GRM3/CDH9/KCNA1/KCNJ3	5
CC	GO:0008076	voltage-gated potassium channel complex	5/95	76/18678	4.25149e-05	0.000337187	0.000243824	SNAP25/DLG2/HCN1/KCNA1/KCNJ3	5
CC	GO:0030658	transport vesicle membrane	7/95	188/18678	4.9018e-05	0.000375804	0.000271749	CHGA/SYT1/SNCA/BSN/SH3GL2/SLC17A7/SLC6A17	7
CC	GO:0034705	potassium channel complex	5/95	80/18678	5.44429e-05	0.000403931	0.000292087	SNAP25/DLG2/HCN1/KCNA1/KCNJ3	5
CC	GO:0099634	postsynaptic specialization membrane	5/95	86/18678	7.69993e-05	0.000553432	0.000400194	RGS7BP/GABRA1/GRIN2A/NETO1/GABRB2	5
CC	GO:0044306	neuron projection terminus	5/95	120/18678	0.000367842	0.00256375	0.00185388	SYT1/UNC13C/SNCA/BSN/KCNA1	5
CC	GO:0099060	integral component of postsynaptic specialization membrane	4/95	71/18678	0.000470159	0.00317352	0.00229481	GABRA1/GRIN2A/NETO1/GABRB2	4
CC	GO:0098797	plasma membrane protein complex	9/95	451/18678	0.000482926	0.00317352	0.00229481	ATP1B1/GRIN2A/SNAP25/DLG2/SCN2B/HCN1/KCNA1/KCNJ3/SCN3B	9
CC	GO:0098686	hippocampal mossy fiber to CA3 synapse	3/95	33/18678	0.000622593	0.00397768	0.00287631	SYT1/RAPGEF4/SH3GL2	3
CC	GO:0044224	juxtaparanode region of axon	2/95	10/18678	0.00112173	0.00697292	0.0050422	DLG2/KCNA1	2
CC	GO:0005604	basement membrane	4/95	91/18678	0.00119697	0.00724483	0.00523883	TNC/COL4A1/LAMC1/NID1	4
CC	GO:0060198	clathrin-sculpted vesicle	2/95	12/18678	0.00163433	0.00939742	0.00679539	SYT1/SLC17A7	2
CC	GO:0099144	anchored component of synaptic membrane	2/95	12/18678	0.00163433	0.00939742	0.00679539	RGS7BP/CNTN1	2
CC	GO:0044420	extracellular matrix component	3/95	47/18678	0.00175757	0.00985954	0.00712955	TNC/COL4A1/LAMC1	3
CC	GO:0034706	sodium channel complex	2/95	13/18678	0.0019251	0.0105422	0.0076232	SCN2B/SCN3B	2
CC	GO:0033267	axon part	7/95	354/18678	0.00219595	0.0116275	0.008408	ERC2/SNAP25/UNC13C/DLG2/SNCA/KCNA1/KIF5A	7
CC	GO:0099146	intrinsic component of postsynaptic density membrane	3/95	51/18678	0.0022244	0.0116275	0.008408	RGS7BP/GRIN2A/NETO1	3
CC	GO:0098688	parallel fiber to Purkinje cell synapse	2/95	16/18678	0.00293242	0.0149879	0.010838	UNC13C/KCNJ3	2
CC	GO:0098839	postsynaptic density membrane	3/95	59/18678	0.00337217	0.0168609	0.0121923	RGS7BP/GRIN2A/NETO1	3
CC	GO:0044305	calyx of Held	2/95	23/18678	0.00604119	0.0289473	0.0209322	UNC13C/KCNA1	2
CC	GO:0048787	presynaptic active zone membrane	2/95	23/18678	0.00604119	0.0289473	0.0209322	NRXN1/STXBP1	2
CC	GO:0043025	neuronal cell body	7/95	454/18678	0.00844318	0.0388558	0.0280971	NRXN1/SERPINI1/RBFOX3/SNCA/KCNA1/KIF5A/SH3GL2	7
CC	GO:0098685	Schaffer collateral - CA1 synapse	3/95	82/18678	0.0084469	0.0388558	0.0280971	NRXN1/BSN/SH3GL2	3
CC	GO:0031201	SNARE complex	2/95	28/18678	0.00887843	0.04004	0.0289534	SYT1/SNAP25	2
CC	GO:0030285	integral component of synaptic vesicle membrane	2/95	29/18678	0.00950474	0.0420402	0.0303998	SYT1/SLC6A17	2
CC	GO:0031012	extracellular matrix	7/95	468/18678	0.00987874	0.04287	0.0309998	EDIL3/TNC/COL4A1/LAMC1/NID1/VCAN/VEGFA	7
CC	GO:0099738	cell cortex region	2/95	31/18678	0.0108146	0.0455159	0.0329131	ERC2/BSN	2
CC	GO:0150034	distal axon	5/95	262/18678	0.0108842	0.0455159	0.0329131	ERC2/SNAP25/UNC13C/SNCA/KCNA1	5
CC	GO:0031091	platelet alpha granule	3/95	91/18678	0.0112143	0.0460588	0.0333057	STXBP1/SNCA/VEGFA	3
MF	GO:0022839	ion gated channel activity	12/91	267/16969	1.88392e-08	2.58225e-06	2.0257e-06	ANO4/GABRA1/GRIN2A/SNAP25/GABRB2/SCN2B/HCN1/ANO5/KCNA1/KCNJ3/SCN3B/SLC17A7	12
MF	GO:0022836	gated channel activity	12/91	268/16969	1.96369e-08	2.58225e-06	2.0257e-06	ANO4/GABRA1/GRIN2A/SNAP25/GABRB2/SCN2B/HCN1/ANO5/KCNA1/KCNJ3/SCN3B/SLC17A7	12
MF	GO:0005216	ion channel activity	12/91	329/16969	1.84979e-07	1.62165e-05	1.27214e-05	ANO4/GABRA1/GRIN2A/SNAP25/GABRB2/SCN2B/HCN1/ANO5/KCNA1/KCNJ3/SCN3B/SLC17A7	12
MF	GO:0022838	substrate-specific channel activity	12/91	338/16969	2.47263e-07	1.62576e-05	1.27536e-05	ANO4/GABRA1/GRIN2A/SNAP25/GABRB2/SCN2B/HCN1/ANO5/KCNA1/KCNJ3/SCN3B/SLC17A7	12
MF	GO:0015267	channel activity	12/91	370/16969	6.48112e-07	2.92311e-05	2.29309e-05	ANO4/GABRA1/GRIN2A/SNAP25/GABRB2/SCN2B/HCN1/ANO5/KCNA1/KCNJ3/SCN3B/SLC17A7	12
MF	GO:0022803	passive transmembrane transporter activity	12/91	371/16969	6.66869e-07	2.92311e-05	2.29309e-05	ANO4/GABRA1/GRIN2A/SNAP25/GABRB2/SCN2B/HCN1/ANO5/KCNA1/KCNJ3/SCN3B/SLC17A7	12
MF	GO:0046873	metal ion transmembrane transporter activity	11/91	337/16969	1.84862e-06	6.94552e-05	5.44856e-05	ATP1B1/GRIN2A/SNAP25/SCN2B/ATP2B2/HCN1/KCNA1/KCNJ3/SCN3B/SLC17A7/SLC6A17	11
MF	GO:0015077	monovalent inorganic cation transmembrane transporter activity	9/91	266/16969	1.27527e-05	0.000419246	0.000328886	ATP1B1/SNAP25/SCN2B/HCN1/KCNA1/KCNJ3/SCN3B/SLC17A7/SLC6A17	9
MF	GO:0005254	chloride channel activity	5/91	61/16969	1.86359e-05	0.000533808	0.000418757	ANO4/GABRA1/GABRB2/ANO5/SLC17A7	5
MF	GO:0005244	voltage-gated ion channel activity	7/91	158/16969	2.23266e-05	0.000533808	0.000418757	GRIN2A/SNAP25/SCN2B/HCN1/KCNA1/KCNJ3/SCN3B	7
MF	GO:0022832	voltage-gated channel activity	7/91	158/16969	2.23266e-05	0.000533808	0.000418757	GRIN2A/SNAP25/SCN2B/HCN1/KCNA1/KCNJ3/SCN3B	7
MF	GO:0022890	inorganic cation transmembrane transporter activity	11/91	444/16969	2.50408e-05	0.00054881	0.000430525	ATP1B1/GRIN2A/SNAP25/SCN2B/ATP2B2/HCN1/KCNA1/KCNJ3/SCN3B/SLC17A7/SLC6A17	11
MF	GO:0015276	ligand-gated ion channel activity	6/91	114/16969	3.37438e-05	0.000633901	0.000497277	GABRA1/GRIN2A/GABRB2/HCN1/KCNJ3/SLC17A7	6
MF	GO:0022834	ligand-gated channel activity	6/91	114/16969	3.37438e-05	0.000633901	0.000497277	GABRA1/GRIN2A/GABRB2/HCN1/KCNJ3/SLC17A7	6
MF	GO:0015081	sodium ion transmembrane transporter activity	6/91	117/16969	3.90672e-05	0.000647344	0.000507822	ATP1B1/SCN2B/HCN1/SCN3B/SLC17A7/SLC6A17	6
MF	GO:0099095	ligand-gated anion channel activity	3/91	13/16969	4.10428e-05	0.000647344	0.000507822	GABRA1/GABRB2/SLC17A7	3
MF	GO:0005253	anion channel activity	5/91	72/16969	4.18435e-05	0.000647344	0.000507822	ANO4/GABRA1/GABRB2/ANO5/SLC17A7	5
MF	GO:0015108	chloride transmembrane transporter activity	5/91	75/16969	5.09683e-05	0.000744704	0.000584199	ANO4/GABRA1/GABRB2/ANO5/SLC17A7	5
MF	GO:0008324	cation transmembrane transporter activity	11/91	484/16969	5.48693e-05	0.000759507	0.000595811	ATP1B1/GRIN2A/SNAP25/SCN2B/ATP2B2/HCN1/KCNA1/KCNJ3/SCN3B/SLC17A7/SLC6A17	11
MF	GO:0098918	structural constituent of synapse	3/91	15/16969	6.47894e-05	0.000851981	0.000668354	ERC2/DLG2/BSN	3
MF	GO:0005248	voltage-gated sodium channel activity	3/91	17/16969	9.60783e-05	0.00120327	0.000943927	SCN2B/HCN1/SCN3B	3
MF	GO:0017075	syntaxin-1 binding	3/91	19/16969	0.000135852	0.00162405	0.00127402	SYT1/SNAP25/STXBP1	3
MF	GO:0005201	extracellular matrix structural constituent	6/91	158/16969	0.000205731	0.00235249	0.00184546	EDIL3/TNC/COL4A1/LAMC1/NID1/VCAN	6
MF	GO:0022843	voltage-gated cation channel activity	5/91	106/16969	0.000262684	0.00287858	0.00225816	GRIN2A/SNAP25/HCN1/KCNA1/KCNJ3	5
MF	GO:0015079	potassium ion transmembrane transporter activity	5/91	110/16969	0.000311964	0.00328186	0.00257452	ATP1B1/SNAP25/HCN1/KCNA1/KCNJ3	5
MF	GO:0005230	extracellular ligand-gated ion channel activity	4/91	62/16969	0.000340423	0.00331598	0.00260129	GABRA1/GRIN2A/GABRB2/SLC17A7	4
MF	GO:0005249	voltage-gated potassium channel activity	4/91	62/16969	0.000340423	0.00331598	0.00260129	SNAP25/HCN1/KCNA1/KCNJ3	4
MF	GO:0005261	cation channel activity	7/91	254/16969	0.000430702	0.00379332	0.00297575	GRIN2A/SNAP25/SCN2B/HCN1/KCNA1/KCNJ3/SCN3B	7
MF	GO:0015103	inorganic anion transmembrane transporter activity	5/91	118/16969	0.000431237	0.00379332	0.00297575	ANO4/GABRA1/GABRB2/ANO5/SLC17A7	5
MF	GO:0000149	SNARE binding	4/91	66/16969	0.000432699	0.00379332	0.00297575	SYT1/SNAP25/STXBP1/SNCA	4
MF	GO:0016247	channel regulator activity	5/91	127/16969	0.000603397	0.00511914	0.00401582	NRXN1/GRM3/SCN2B/HPCAL4/SCN3B	5
MF	GO:0005272	sodium channel activity	3/91	37/16969	0.00101591	0.00834951	0.00654994	SCN2B/HCN1/SCN3B	3
MF	GO:0016917	GABA receptor activity	2/91	10/16969	0.00124467	0.00959487	0.0075269	GABRA1/GABRB2	2
MF	GO:0005246	calcium channel regulator activity	3/91	40/16969	0.00127688	0.00959487	0.0075269	NRXN1/GRM3/HPCAL4	3
MF	GO:0019894	kinesin binding	3/91	40/16969	0.00127688	0.00959487	0.0075269	SNCA/JAKMIP1/KIF5A	3
MF	GO:0005229	intracellular calcium activated chloride channel activity	2/91	11/16969	0.00151596	0.0107756	0.00845317	ANO4/ANO5	2
MF	GO:0061778	intracellular chloride channel activity	2/91	11/16969	0.00151596	0.0107756	0.00845317	ANO4/ANO5	2
MF	GO:0005267	potassium channel activity	4/91	95/16969	0.0016985	0.0117554	0.00922178	SNAP25/HCN1/KCNA1/KCNJ3	4
MF	GO:0043274	phospholipase binding	2/91	14/16969	0.00248211	0.0167384	0.0131307	STXBP1/SNCA	2
MF	GO:0019905	syntaxin binding	3/91	53/16969	0.00287935	0.0189317	0.0148514	SYT1/SNAP25/STXBP1	3
MF	GO:0022824	transmitter-gated ion channel activity	3/91	54/16969	0.003037	0.0190174	0.0149186	GABRA1/GRIN2A/GABRB2	3
MF	GO:0022835	transmitter-gated channel activity	3/91	54/16969	0.003037	0.0190174	0.0149186	GABRA1/GRIN2A/GABRB2	3
MF	GO:0048306	calcium-dependent protein binding	3/91	58/16969	0.00372023	0.022754	0.0178498	SYT1/CABP1/SNAP25	3
MF	GO:0015662	ATPase activity, coupled to transmembrane movement of ions, phosphorylative mechanism	2/91	20/16969	0.00507526	0.0296621	0.023269	ATP1B1/ATP2B2	2
MF	GO:0030552	cAMP binding	2/91	20/16969	0.00507526	0.0296621	0.023269	RAPGEF4/HCN1	2
MF	GO:0005048	signal sequence binding	2/91	22/16969	0.00612768	0.0350344	0.0274834	CABP1/PEX5L	2
MF	GO:0008066	glutamate receptor activity	2/91	26/16969	0.00850226	0.0475765
