# Supplementary material for: Mir-139-5p inhibits glioma cell proliferation and progression by targeting GABRA1
Source: J Transl Med. 2021 May 17;19:213. doi: 10.1186/s12967-021-02880-9 (PMC8130534; doi:10.1186/s12967-021-02880-9)
Supplement: Supplementary file 7 — Additional file 7: KEGG analysis of the overlapping target genes [file 12967_2021_2880_MOESM7_ESM.xls]

## Sheet: Sheet1
KEGG analysis of the overlapping target genes
ID	Description	GeneRatio	BgRatio	p value	p.adjust	q value	gene ID	Count
hsa04724	Glutamatergic synapse	7/51	114/7893	7.46516e-06	0.000948075	0.000738658	2903/23236/2775/2785/2913/3760/57030	7
hsa04728	Dopaminergic synapse	7/51	131/7893	1.86258e-05	0.00118274	0.000921487	2903/23236/2775/2785/5522/3760/3798	7
hsa04723	Retrograde endocannabinoid signaling	7/51	148/7893	4.10236e-05	0.00173667	0.00135306	2554/23236/2561/2775/2785/3760/57030	7
hsa05033	Nicotine addiction	4/51	40/7893	0.000119034	0.00346348	0.00269844	2554/2903/2561/57030	4
hsa04721	Synaptic vesicle cycle	5/51	78/7893	0.000136358	0.00346348	0.00269844	6857/6616/440279/6812/57030	5
hsa04911	Insulin secretion	5/51	86/7893	0.000216372	0.00457987	0.00356823	481/23236/6616/11069/9699	5
hsa05032	Morphine addiction	5/51	91/7893	0.000281996	0.00511622	0.00398611	2554/2561/2775/2785/3760	5
hsa04015	Rap1 signaling pathway	7/51	210/7893	0.000365612	0.0053562	0.00417309	2903/23236/9771/2775/5909/11069/7422	7
hsa04713	Circadian entrainment	5/51	97/7893	0.000379573	0.0053562	0.00417309	2903/23236/2775/2785/3760	5
hsa04726	Serotonergic synapse	5/51	115/7893	0.000828353	0.0105201	0.00819633	23236/2561/2775/2785/3760	5
hsa04926	Relaxin signaling pathway	5/51	129/7893	0.00138805	0.0160257	0.0124858	23236/2775/2785/1282/7422	5
hsa04514	Cell adhesion molecules (CAMs)	5/51	146/7893	0.00239593	0.0237477	0.0185022	9378/9369/1272/257194/1462	5
hsa04727	GABAergic synapse	4/51	89/7893	0.00252009	0.0237477	0.0185022	2554/2561/2775/2785	4
hsa04261	Adrenergic signaling in cardiomyocytes	5/51	149/7893	0.00261786	0.0237477	0.0185022	481/23236/5522/11069/491	5
hsa04933	AGE-RAGE signaling pathway in diabetic complications	4/51	100/7893	0.00384198	0.0325288	0.0253436	23236/6347/1282/7422	4
hsa05142	Chagas disease (American trypanosomiasis)	4/51	102/7893	0.00412452	0.0327384	0.0255069	23236/2775/5522/6347	4
hsa05165	Human papillomavirus infection	7/51	330/7893	0.0049736	0.0371557	0.0289485	3371/182/1740/5522/1282/3915/7422	7
hsa04725	Cholinergic synapse	4/51	112/7893	0.00574991	0.0405688	0.0316077	23236/2775/2785/3760	4
